# Supplementary material for: Bis(4,4′-methyl­enedianilinium) naphthalene-1,5-disulfonate dihydrate
Source: Acta Crystallogr Sect E Struct Rep Online. 2008 Mar 20;64(Pt 4):o734. doi: 10.1107/S160053680800723X (PMC2961067; doi:10.1107/S160053680800723X)
Supplement: Supplementary file 2 [file e-64-0o734-Isup2.hkl]

# 
# h,k,l, Fc-squared, Fo-squared, sigma(Fo-squared) and status flag 
# 
data_I
_shelx_title ' ZL in P-1' 
_shelx_refln_list_code          4 
_shelx_F_calc_maximum      122.30 
_exptl_crystal_F_000       548.00 
_reflns_d_resolution_high  0.8107 
 
loop_ 
 _symmetry_equiv_pos_as_xyz 
 'x, y, z' 
 '-x, -y, -z' 
 
_cell_length_a     7.9652 
_cell_length_b    10.9135 
_cell_length_c    13.8158 
_cell_angle_alpha  87.429 
_cell_angle_beta   85.820 
_cell_angle_gamma  83.262 
 
_shelx_F_squared_multiplier     1.000 
 
loop_ 
 _refln_index_h 
 _refln_index_k 
 _refln_index_l 
 _refln_F_squared_calc 
 _refln_F_squared_meas 
 _refln_F_squared_sigma 
 _refln_observed_status 
   1   0   0     4074.29     4120.03     35.21 o 
   2   0   0      112.71       69.02      0.88 o 
   3   0   0       18.09        4.70      0.33 o 
   5   0   0      544.90      550.59      4.91 o 
   6   0   0      234.51      234.42      3.56 o 
   7   0   0       66.03       65.22      3.95 o 
   8   0   0       11.65        8.79      1.09 o 
   9   0   0       40.38       33.85      2.48 o 
  -9   1   0        0.30        0.00      0.80 o 
  -8   1   0      152.15      160.85      3.34 o 
  -7   1   0      656.39      642.82     12.03 o 
  -6   1   0     1128.99     1134.76     11.13 o 
  -5   1   0       84.55       80.92      1.37 o 
  -4   1   0      558.82      608.26      5.14 o 
  -3   1   0     1484.61     1543.65     16.07 o 
  -2   1   0     7353.92     6831.26     72.31 o 
  -1   1   0     2024.33     2076.30     25.20 o 
   0   1   0       29.32       31.34      1.61 o 
   1   1   0     1015.53     1125.44     14.21 o 
   2   1   0     8144.91     8227.97     71.15 o 
   3   1   0      153.79      129.85      1.50 o 
   4   1   0       20.73       20.25      1.19 o 
   5   1   0      427.25      426.28      4.02 o 
   6   1   0        3.59        4.14      0.71 o 
   7   1   0       46.45       47.90      1.73 o 
   8   1   0       34.25       20.46      1.69 o 
   9   1   0        0.10        0.60      0.96 o 
  -9   2   0        2.62        0.87      1.85 o 
  -8   2   0       11.22       15.48      1.27 o 
  -7   2   0       44.60       40.54      1.67 o 
  -6   2   0       23.64       31.61      1.41 o 
  -5   2   0       69.71       67.32      1.71 o 
  -4   2   0      178.06      147.20      1.84 o 
  -3   2   0      770.71      851.62      6.67 o 
  -2   2   0      271.86      239.95      2.21 o 
  -1   2   0      254.42      259.04      2.21 o 
   0   2   0     1055.29     1197.67      8.68 o 
   1   2   0       31.18       18.91      0.74 o 
   2   2   0     6030.45     5968.34     59.02 o 
   3   2   0      844.11      962.20     11.23 o 
   4   2   0      405.76      462.28      4.21 o 
   5   2   0     1128.51     1117.25      9.88 o 
   6   2   0       99.80       94.12      2.08 o 
   7   2   0       68.18       65.84      2.54 o 
   8   2   0        0.69        1.46      1.00 o 
   9   2   0        4.72        4.61      1.26 o 
  -9   3   0       22.55       24.05      5.92 o 
  -8   3   0       20.54       20.94      1.74 o 
  -7   3   0       37.72       36.55      1.65 o 
  -6   3   0      216.00      218.10      3.51 o 
  -5   3   0      244.19      238.21      3.45 o 
  -4   3   0        6.94        2.10      0.69 o 
  -3   3   0      313.65      309.75      2.96 o 
  -2   3   0      940.57      967.86      7.38 o 
  -1   3   0     3405.29     3471.79     41.46 o 
   0   3   0    10185.33    10403.81     86.73 o 
   1   3   0      466.69      423.93      3.99 o 
   2   3   0      198.69      178.87      2.19 o 
   3   3   0      464.66      422.56      4.44 o 
   4   3   0        1.21        0.55      0.34 o 
   5   3   0      122.70      109.39      1.67 o 
   6   3   0        3.18        0.51      0.97 o 
   7   3   0       34.07       34.66      1.92 o 
   8   3   0        7.59        7.12      1.30 o 
   9   3   0       10.54       16.56      2.13 o 
  -8   4   0       32.53       31.54      2.13 o 
  -7   4   0      163.69      152.48      4.02 o 
  -6   4   0      159.91      170.66      4.00 o 
  -5   4   0       32.96       30.78      1.83 o 
  -4   4   0      219.18      268.58      2.90 o 
  -3   4   0      945.70      843.72      6.81 o 
  -2   4   0      800.69      716.94      6.27 o 
  -1   4   0     3243.94     3522.51     25.10 o 
   0   4   0     1217.75     1409.20     10.39 o 
   1   4   0      167.01      133.72      1.71 o 
   2   4   0     1647.32     1530.57     13.78 o 
   3   4   0       12.61       26.77      2.33 o 
   4   4   0       36.55       45.88      1.27 o 
   5   4   0       48.55       52.21      1.44 o 
   6   4   0       39.46       36.51      1.35 o 
   7   4   0      150.18      132.55      3.56 o 
   8   4   0       14.45       11.83      1.52 o 
   9   4   0        4.69        6.11      2.66 o 
  -8   5   0       16.37       14.96      1.74 o 
  -7   5   0      113.79       93.62      3.31 o 
  -6   5   0        0.01        1.18      0.89 o 
  -5   5   0      259.11      254.91      4.88 o 
  -4   5   0      438.93      424.52      4.93 o 
  -3   5   0      519.10      510.44      4.59 o 
  -2   5   0      110.67      133.94      1.69 o 
  -1   5   0     2770.86     2906.96     20.90 o 
   0   5   0     3102.00     3111.65     23.32 o 
   1   5   0     5440.91     5831.13     40.97 o 
   2   5   0     2333.38     2494.25     20.96 o 
   3   5   0     1501.70     1518.62     13.42 o 
   4   5   0      268.29      265.07      4.02 o 
   5   5   0      120.29      123.70      2.58 o 
   6   5   0       20.00       21.77      1.15 o 
   7   5   0      205.73      205.82      4.55 o 
   8   5   0        1.76        0.90      1.17 o 
   9   5   0        1.20        2.34      1.20 o 
  -8   6   0       37.62       47.74      2.70 o 
  -7   6   0      205.20      212.04     14.70 o 
  -6   6   0      313.62      299.16      5.90 o 
  -5   6   0      247.60      217.60      4.63 o 
  -4   6   0       14.01       16.01      0.97 o 
  -3   6   0      447.48      465.08      5.28 o 
  -2   6   0      441.08      448.15      4.13 o 
  -1   6   0     1740.18     1655.36     12.45 o 
   0   6   0     2602.83     2609.95     19.86 o 
   1   6   0      201.42      231.88      2.48 o 
   2   6   0      817.64      893.25     14.50 o 
   3   6   0       47.58       62.13      2.23 o 
   4   6   0      147.81      147.95      2.56 o 
   5   6   0      111.50      114.53      3.28 o 
   6   6   0       12.81       12.19      1.00 o 
   7   6   0       45.72       36.52      3.29 o 
   8   6   0       47.05       46.89      2.43 o 
   9   6   0        4.04        4.81      1.49 o 
  -7   7   0       24.18       27.19      2.11 o 
  -6   7   0        0.00        0.00      0.97 o 
  -5   7   0       22.41       23.84      2.69 o 
  -4   7   0      214.40      200.47      4.30 o 
  -3   7   0      216.38      214.43      3.30 o 
  -2   7   0      821.28      816.39      8.20 o 
  -1   7   0      872.91      908.11      7.44 o 
   0   7   0       59.59       62.02      1.25 o 
   1   7   0       56.52       43.92      1.88 o 
   2   7   0      227.69      222.28      3.12 o 
   3   7   0      269.82      268.85      4.25 o 
   4   7   0       50.75       45.83      1.57 o 
   5   7   0      532.68      507.35      6.02 o 
   6   7   0      171.43      159.25      3.03 o 
   7   7   0       25.27       22.71      1.33 o 
   8   7   0        5.52        5.26      1.37 o 
  -7   8   0       10.82       14.41      1.91 o 
  -6   8   0       15.95       20.76      1.94 o 
  -5   8   0       89.32       98.70      3.29 o 
  -4   8   0      155.04      158.05      3.94 o 
  -3   8   0       76.98       75.51      1.99 o 
  -2   8   0      634.54      612.72      6.74 o 
  -1   8   0      977.35      945.04     10.89 o 
   0   8   0      380.84      389.14      4.61 o 
   1   8   0       46.14       49.06      1.61 o 
   2   8   0       39.65       36.54      1.38 o 
   3   8   0      189.84      184.57      3.05 o 
   4   8   0      558.47      526.20      6.18 o 
   5   8   0       40.68       43.89      1.65 o 
   6   8   0       31.05       30.93      1.47 o 
   7   8   0       12.24       13.10      1.19 o 
   8   8   0        0.36        0.00      2.14 o 
  -6   9   0       97.68       92.67      3.94 o 
  -5   9   0        0.51        0.41      1.07 o 
  -4   9   0      108.67      104.54      3.33 o 
  -3   9   0      208.56      211.65      3.57 o 
  -2   9   0      439.98      449.81      5.57 o 
  -1   9   0       62.43       65.01      1.84 o 
   0   9   0       24.54       14.76      0.97 o 
   1   9   0       87.81       74.19      2.35 o 
   2   9   0        4.09        4.47      0.92 o 
   3   9   0        0.19        0.00      0.68 o 
   4   9   0      218.91      194.95      4.21 o 
   5   9   0       12.52       17.74      1.28 o 
   6   9   0       91.19       93.01      2.54 o 
   7   9   0       25.48       26.77      1.77 o 
  -5  10   0       10.44       11.35      1.72 o 
  -4  10   0      174.49      188.95      7.84 o 
  -3  10   0      108.09      113.02      2.69 o 
  -2  10   0      470.06      454.99     10.33 o 
  -1  10   0        5.17        2.99      0.76 o 
   0  10   0       38.83       50.40      2.89 o 
   1  10   0       38.34       43.88      2.02 o 
   2  10   0       32.04       28.41      1.76 o 
   3  10   0      201.52      182.86      3.52 o 
   4  10   0        3.31        2.04      1.52 o 
   5  10   0       13.04       12.81      1.72 o 
   6  10   0       87.66       74.78      2.93 o 
   7  10   0       19.63       19.67      1.89 o 
  -4  11   0        2.07        4.51      1.37 o 
  -3  11   0       12.85       11.62      1.57 o 
  -2  11   0       63.98       61.43      2.05 o 
  -1  11   0      203.16      196.79      4.35 o 
   0  11   0      278.76      255.59      5.04 o 
   1  11   0        0.18        0.00      1.12 o 
   2  11   0       35.69       31.23      1.81 o 
   3  11   0        0.03        3.31      1.07 o 
   4  11   0        4.37        3.38      1.59 o 
   5  11   0        7.05        3.26      1.00 o 
   6  11   0       78.75       75.24      3.14 o 
  -3  12   0        6.22        6.76      2.07 o 
  -2  12   0       71.52       70.92      2.81 o 
  -1  12   0       18.46       16.73      1.67 o 
   0  12   0        3.50        8.10      1.30 o 
   1  12   0       32.29       34.23      2.06 o 
   2  12   0        7.11        9.00      1.36 o 
   3  12   0        3.83        4.91      1.29 o 
   4  12   0        0.04        0.00      2.00 o 
   5  12   0        0.00        0.52      1.60 o 
  -1  13   0       50.77       62.39      2.75 o 
   0  13   0       35.87       42.60      2.38 o 
   1  13   0        7.13        6.32      1.40 o 
   2  13   0       52.41       48.06      2.53 o 
   3  13   0        2.82        1.94      1.24 o 
  -3 -13   1        2.30        5.22      1.35 o 
  -2 -13   1       83.73       85.56      3.16 o 
  -1 -13   1      315.16      332.91      8.16 o 
   0 -13   1      201.58      215.52      5.18 o 
   1 -13   1        1.30        0.00      1.02 o 
  -5 -12   1      103.36      111.19      4.81 o 
  -4 -12   1      228.07      221.78      4.98 o 
  -3 -12   1      379.56      364.87      6.62 o 
  -2 -12   1      157.87      161.98      4.08 o 
  -1 -12   1       47.57       51.99      2.35 o 
   0 -12   1       75.07       76.27      2.86 o 
   1 -12   1      221.00      230.15      4.98 o 
   2 -12   1      225.82      224.61     13.00 o 
   3 -12   1       46.05       40.33      3.32 o 
  -6 -11   1       16.68       24.02      2.05 o 
  -5 -11   1      183.84      183.11      3.66 o 
  -4 -11   1      223.55      211.19      3.84 o 
  -3 -11   1        7.01       10.68      2.47 o 
  -2 -11   1      140.95      133.14      5.48 o 
  -1 -11   1       48.28       58.88      3.63 o 
   0 -11   1       54.08       56.67      2.35 o 
   1 -11   1       85.78       92.55      2.95 o 
   2 -11   1       53.13       44.32      2.12 o 
   3 -11   1       87.97       84.36      3.12 o 
   4 -11   1       86.83       82.54      3.33 o 
  -7 -10   1        0.01        0.25      1.38 o 
  -6 -10   1       25.28       23.61      1.50 o 
  -5 -10   1       15.61        8.07      1.34 o 
  -4 -10   1        0.11        1.05      0.79 o 
  -3 -10   1      285.41      294.90      5.52 o 
  -2 -10   1      279.24      280.11      4.12 o 
  -1 -10   1      361.61      334.31      7.60 o 
   0 -10   1      118.18      124.31      3.19 o 
   1 -10   1      128.32      131.58      2.70 o 
   2 -10   1      145.51      154.91      3.03 o 
   3 -10   1      135.65      140.78      2.96 o 
   4 -10   1        9.74       15.39      1.68 o 
   5 -10   1        0.06        1.04      1.63 o 
  -7  -9   1       29.89       26.60      1.55 o 
  -6  -9   1       21.28       19.76      1.37 o 
  -5  -9   1      169.85      146.35      3.01 o 
  -4  -9   1      311.12      307.69      4.44 o 
  -3  -9   1      700.31      657.46      7.31 o 
  -2  -9   1      153.36      131.97      2.58 o 
  -1  -9   1      153.90      154.53      2.73 o 
   0  -9   1      206.25      205.65      4.00 o 
   1  -9   1      132.54      113.43      3.34 o 
   2  -9   1      199.42      177.25      3.11 o 
   3  -9   1      117.82      117.58      2.58 o 
   4  -9   1       95.70       90.80      3.13 o 
   5  -9   1       32.79       35.40      2.27 o 
   6  -9   1        0.35        0.64      1.18 o 
  -8  -8   1       20.20       13.45      1.69 o 
  -7  -8   1       15.84       15.67      1.27 o 
  -6  -8   1      106.73      110.18      2.62 o 
  -5  -8   1      475.74      457.78      5.75 o 
  -4  -8   1     1365.53     1316.18     12.62 o 
  -3  -8   1       68.16       66.22      1.85 o 
  -2  -8   1      608.06      631.93      6.77 o 
  -1  -8   1      557.47      559.45      6.52 o 
   0  -8   1       97.25       89.06      1.60 o 
   1  -8   1      592.82      564.48      6.19 o 
   2  -8   1        2.88        3.69      1.03 o 
   3  -8   1      277.78      261.14      3.86 o 
   4  -8   1       80.14       78.64      4.22 o 
   5  -8   1        1.07        1.84      1.05 o 
   6  -8   1        8.10       10.36      1.61 o 
   7  -8   1        7.37       10.06      1.71 o 
  -8  -7   1       24.84       20.22      5.01 o 
  -7  -7   1       69.14       63.30      2.05 o 
  -6  -7   1       45.71       50.51      1.79 o 
  -5  -7   1        3.83        3.68      0.79 o 
  -4  -7   1        5.91        4.05      0.90 o 
  -3  -7   1     2351.45     2259.15     19.72 o 
  -2  -7   1      505.68      502.56      5.81 o 
  -1  -7   1        0.67        1.59      0.55 o 
   0  -7   1      310.16      352.28      4.19 o 
   1  -7   1       38.13       31.54      0.95 o 
   2  -7   1      533.13      495.22      5.54 o 
   3  -7   1      294.43      289.60      3.96 o 
   4  -7   1       33.16       35.98      1.95 o 
   5  -7   1        0.04        0.47      1.00 o 
   6  -7   1        0.79        1.42      1.08 o 
   7  -7   1       13.53       19.34      1.96 o 
  -9  -6   1       58.23       61.92      4.17 o 
  -8  -6   1       39.47       48.35      2.53 o 
  -7  -6   1       31.22       31.15      1.96 o 
  -6  -6   1       65.88       57.30      1.78 o 
  -5  -6   1     1184.00     1121.40     11.50 o 
  -4  -6   1     1091.94     1094.82     10.44 o 
  -3  -6   1      181.71      166.72      2.61 o 
  -2  -6   1      300.81      324.43      3.51 o 
  -1  -6   1      705.36      720.28      5.94 o 
   0  -6   1      112.61      134.19      1.77 o 
   1  -6   1     1428.73     1576.10     11.92 o 
   2  -6   1       58.04       67.23      1.28 o 
   3  -6   1       74.29       89.34      1.53 o 
   4  -6   1      108.45       99.91      5.22 o 
   5  -6   1      421.32      400.21      6.81 o 
   6  -6   1        0.36        0.18      0.96 o 
   7  -6   1        0.21        0.51      1.07 o 
   8  -6   1        0.75        2.77      1.22 o 
  -9  -5   1        3.42        6.01      1.51 o 
  -8  -5   1        0.11        0.00      0.95 o 
  -7  -5   1       15.13       13.57      1.42 o 
  -6  -5   1      184.99      185.29      3.10 o 
  -5  -5   1      198.82      197.57      3.05 o 
  -4  -5   1      356.38      381.84      4.49 o 
  -3  -5   1     2998.93     2966.78     24.89 o 
  -2  -5   1      334.11      327.56      3.75 o 
  -1  -5   1     2276.24     2521.79     18.22 o 
   0  -5   1     1738.81     1921.95     14.09 o 
   1  -5   1      680.22      719.56      5.84 o 
   2  -5   1      362.91      449.15      4.04 o 
   3  -5   1      862.97      869.91      7.13 o 
   4  -5   1      242.08      251.64      2.85 o 
   5  -5   1       13.15       15.28      2.32 o 
   6  -5   1       34.76       29.48      1.87 o 
   7  -5   1        3.94        3.27      1.14 o 
   8  -5   1        9.30        8.48      1.53 o 
  -9  -4   1       83.94       86.31      3.35 o 
  -8  -4   1       85.73       92.94      4.94 o 
  -7  -4   1       68.14       67.02      2.61 o 
  -6  -4   1        6.61        9.18      0.95 o 
  -5  -4   1       16.08       11.52      1.37 o 
  -4  -4   1      188.82      157.95      2.43 o 
  -3  -4   1     5095.64     5142.13     41.91 o 
  -2  -4   1     1072.92     1194.30     10.53 o 
  -1  -4   1     5622.56     5866.05     41.24 o 
   0  -4   1     1879.49     1878.53     13.63 o 
   1  -4   1        1.66        6.58      0.63 o 
   2  -4   1     1140.82     1260.02     10.13 o 
   3  -4   1      215.76      209.44      2.31 o 
   4  -4   1       22.46       29.00      0.87 o 
   5  -4   1       15.13       16.69      1.09 o 
   6  -4   1       19.41       24.00      1.32 o 
   7  -4   1        0.17        0.00      1.52 o 
   8  -4   1        5.23        5.10      1.31 o 
  -9  -3   1       12.94       13.59      1.78 o 
  -8  -3   1       13.95       15.66      2.01 o 
  -7  -3   1      272.07      256.29      5.05 o 
  -6  -3   1      512.41      509.82      5.78 o 
  -5  -3   1      427.04      402.46      3.91 o 
  -4  -3   1      917.80      954.65      7.58 o 
  -3  -3   1     1348.58     1444.39     10.78 o 
  -2  -3   1      386.15      507.78      6.56 o 
  -1  -3   1    11440.76    11042.22    109.53 o 
   0  -3   1      392.79      419.26      3.41 o 
   1  -3   1       92.72       81.08      1.21 o 
   2  -3   1       48.58       42.30      0.89 o 
   3  -3   1     2627.70     2965.77     21.33 o 
   4  -3   1       17.15       23.39      1.03 o 
   5  -3   1        0.30        0.92      0.69 o 
   6  -3   1        4.03        3.26      0.87 o 
   7  -3   1       35.61       33.83      1.55 o 
   8  -3   1       39.83       43.73      4.93 o 
   9  -3   1        6.23        7.39      1.51 o 
  -9  -2   1        0.02        0.00      1.59 o 
  -8  -2   1       34.47       29.97      1.90 o 
  -7  -2   1      167.81      161.26      3.83 o 
  -6  -2   1       88.05       88.34      1.63 o 
  -5  -2   1      470.56      518.40      6.97 o 
  -4  -2   1       95.56       99.68      1.44 o 
  -3  -2   1       16.14       33.18      0.74 o 
  -2  -2   1      101.89       94.27      1.10 o 
  -1  -2   1       98.52       76.75      2.22 o 
   0  -2   1        2.28        2.58      0.56 o 
   1  -2   1      120.08      148.11      1.65 o 
   2  -2   1      242.55      213.26      2.59 o 
   3  -2   1      135.59      111.24      1.76 o 
   4  -2   1        4.48        4.24      0.51 o 
   5  -2   1        1.18        1.15      0.74 o 
   6  -2   1       70.16       66.81      2.10 o 
   7  -2   1      160.05      181.41      3.76 o 
   8  -2   1       14.79       20.94      1.40 o 
   9  -2   1       25.63       21.51      1.94 o 
  -9  -1   1       21.37       27.79      2.01 o 
  -8  -1   1        9.23       10.03      1.35 o 
  -7  -1   1       78.27       76.81      2.09 o 
  -6  -1   1      244.84      246.94      3.62 o 
  -5  -1   1       89.30       81.85      1.44 o 
  -4  -1   1      722.19      777.66      6.33 o 
  -3  -1   1     1113.03     1088.24      8.26 o 
  -2  -1   1        0.11        3.85      0.46 o 
  -1  -1   1     2041.74     2217.77     17.14 o 
   0  -1   1     1053.20     1121.97      8.44 o 
   1  -1   1      327.31      262.30      2.46 o 
   2  -1   1     7273.04     7010.25    152.24 o 
   3  -1   1     1268.62     1486.77     12.72 o 
   4  -1   1     1141.99     1255.21      9.59 o 
   5  -1   1      279.52      310.58      4.00 o 
   6  -1   1      160.29      161.47      2.90 o 
   7  -1   1      189.95      195.40      3.51 o 
   8  -1   1        7.34        7.41      1.15 o 
   9  -1   1        0.05        0.00      0.74 o 
  -9   0   1       13.28       16.08      1.70 o 
  -8   0   1        0.03        0.00      0.72 o 
  -7   0   1      222.48      214.39      3.62 o 
  -6   0   1      263.77      277.22      4.59 o 
  -5   0   1      445.60      410.86      3.97 o 
  -4   0   1        9.56       12.14      0.56 o 
  -3   0   1       16.82       34.27      0.93 o 
  -2   0   1     5434.52     5389.18     38.41 o 
  -1   0   1      686.06      761.85      5.64 o 
   1   0   1      106.95       86.38      1.09 o 
   2   0   1     9237.60     9332.54     90.57 o 
   3   0   1      403.88      384.74      3.28 o 
   4   0   1       46.45       44.64      0.85 o 
   5   0   1      353.11      370.29      3.55 o 
   6   0   1       86.36       82.79      2.39 o 
   7   0   1        0.13        0.44      0.75 o 
   8   0   1        6.68        7.75      1.17 o 
   9   0   1       10.26        6.89      1.37 o 
  -9   1   1        3.44        2.81      1.59 o 
  -8   1   1      130.24      127.80      2.98 o 
  -7   1   1      306.39      324.02      7.57 o 
  -6   1   1        9.85        8.44      0.94 o 
  -5   1   1       12.42       13.07      0.66 o 
  -4   1   1      565.59      539.33      5.40 o 
  -3   1   1      235.12      211.12      3.65 o 
  -2   1   1      196.97      170.93      1.95 o 
  -1   1   1      146.85      137.05      2.49 o 
   0   1   1       12.95       14.01      0.26 o 
   1   1   1      986.84     1089.44      7.91 o 
   2   1   1     6650.44     6810.21     89.01 o 
   3   1   1      160.78      152.18      2.39 o 
   4   1   1      471.60      485.06      4.21 o 
   5   1   1     1017.48     1005.86      8.06 o 
   6   1   1       65.46       61.00      1.73 o 
   7   1   1       45.28       42.04      1.68 o 
   8   1   1        4.92        7.26      1.95 o 
   9   1   1       58.02       54.74      2.64 o 
  -9   2   1       57.29       52.46      6.30 o 
  -8   2   1        0.29        0.64      1.42 o 
  -7   2   1       26.37       24.15      1.35 o 
  -6   2   1        0.77        0.00      0.71 o 
  -5   2   1       89.35       95.95      1.60 o 
  -4   2   1     1028.47     1020.95      8.13 o 
  -3   2   1      790.68      780.85      6.23 o 
  -2   2   1        0.09        0.14      0.20 o 
  -1   2   1     1773.54     1895.32     13.78 o 
   0   2   1      400.91      402.87      3.25 o 
   1   2   1      228.66      243.68      2.07 o 
   2   2   1     3370.80     3504.77     31.53 o 
   3   2   1       27.89       37.43      0.74 o 
   4   2   1       64.84       57.74      1.04 o 
   5   2   1      110.59      105.12      1.59 o 
   6   2   1        5.34        6.52      0.78 o 
   7   2   1      127.59      135.30      3.54 o 
   8   2   1       46.88       52.85      2.39 o 
   9   2   1        0.00        0.73      1.11 o 
  -9   3   1       24.02       30.30      2.17 o 
  -8   3   1       32.43       35.88      2.60 o 
  -7   3   1       51.25       44.53      2.20 o 
  -6   3   1       70.05       73.87      2.01 o 
  -5   3   1      637.51      654.41      5.86 o 
  -4   3   1       34.13       24.05      0.91 o 
  -3   3   1        1.07        0.04      0.45 o 
  -2   3   1      348.09      401.56      3.45 o 
  -1   3   1      106.22       90.05      1.05 o 
   0   3   1      162.08      166.09      1.63 o 
   1   3   1     1576.73     1677.99     12.13 o 
   2   3   1     2906.96     3115.47     25.90 o 
   3   3   1       26.60       33.77      0.70 o 
   4   3   1      385.89      417.66      3.77 o 
   5   3   1       19.24       22.70      0.96 o 
   6   3   1      155.82      168.01      3.72 o 
   7   3   1      265.58      261.80      5.13 o 
   8   3   1       85.91       87.56      3.12 o 
   9   3   1       10.60       20.11      1.90 o 
  -8   4   1       16.05       23.38      2.52 o 
  -7   4   1       48.58       40.40      2.18 o 
  -6   4   1        4.04        4.22      1.53 o 
  -5   4   1       60.09       58.55      1.97 o 
  -4   4   1      200.69      202.06      2.41 o 
  -3   4   1       30.89       33.37      1.05 o 
  -2   4   1      230.86      255.00      2.64 o 
  -1   4   1      324.36      385.56      4.08 o 
   0   4   1      188.22      188.36      1.91 o 
   1   4   1      651.20      777.91      6.04 o 
   2   4   1       30.87       44.40      0.75 o 
   3   4   1       87.98       79.72      1.10 o 
   4   4   1      672.58      678.53      5.66 o 
   5   4   1       81.58       86.60      2.28 o 
   6   4   1       66.50       66.37      2.47 o 
   7   4   1       21.14       20.08      1.62 o 
   8   4   1      165.26      156.33     10.01 o 
   9   4   1      116.01      125.70      8.26 o 
  -8   5   1        3.94        1.94      1.12 o 
  -7   5   1       64.15       70.31      4.26 o 
  -6   5   1        0.12        0.34      0.80 o 
  -5   5   1      177.99      162.83      3.80 o 
  -4   5   1        0.00        0.00      0.45 o 
  -3   5   1       14.57       15.58      0.76 o 
  -2   5   1      214.91      225.02      2.34 o 
  -1   5   1       17.35       14.25      0.90 o 
   0   5   1      122.99      125.77      1.56 o 
   1   5   1       19.26       28.39      1.11 o 
   2   5   1     3309.47     3416.20     33.14 o 
   3   5   1       32.68       41.37      1.61 o 
   4   5   1        4.81        2.41      0.53 o 
   5   5   1       18.08       17.64      0.97 o 
   6   5   1        0.07        0.00      0.70 o 
   7   5   1      252.91      261.62      5.21 o 
   8   5   1       18.43       18.82      1.76 o 
   9   5   1       22.58       22.76      1.98 o 
  -8   6   1        0.30        1.27      2.80 o 
  -7   6   1        0.52        0.00      1.11 o 
  -6   6   1       10.62       10.05      1.42 o 
  -5   6   1       66.92       58.53      2.98 o 
  -4   6   1       36.86       35.95      1.36 o 
  -3   6   1       90.64       83.28      1.86 o 
  -2   6   1      234.36      243.63      3.28 o 
  -1   6   1       31.05       25.27      1.05 o 
   0   6   1        3.76        5.89      1.08 o 
   1   6   1     2217.04     2286.43     16.75 o 
   2   6   1     1379.33     1359.46     11.97 o 
   3   6   1       14.23       14.86      0.85 o 
   4   6   1      511.41      495.61      5.70 o 
   5   6   1      683.46      668.15      7.16 o 
   6   6   1      259.27      266.12      3.93 o 
   7   6   1       37.66       33.11      2.00 o 
   8   6   1        0.25        0.96      0.98 o 
   9   6   1        1.11        3.90      1.26 o 
  -7   7   1       22.30       18.02      1.87 o 
  -6   7   1       11.51       12.04      1.81 o 
  -5   7   1       90.72       88.93      3.02 o 
  -4   7   1       34.86       30.77      1.38 o 
  -3   7   1      815.03      775.76      9.00 o 
  -2   7   1      142.46      127.27      2.37 o 
  -1   7   1       17.86       17.55      0.93 o 
   0   7   1       29.38       37.26      0.98 o 
   1   7   1      580.33      560.53      5.05 o 
   2   7   1        3.81        2.31      0.54 o 
   3   7   1      557.14      548.24      6.02 o 
   4   7   1      736.58      727.71      7.64 o 
   5   7   1        1.58        2.31      1.29 o 
   6   7   1       49.68       47.70      1.89 o 
   7   7   1        3.32        2.76      1.06 o 
   8   7   1        1.91        2.47      1.25 o 
  -7   8   1       31.75       33.23      2.40 o 
  -6   8   1        0.45        0.88      1.08 o 
  -5   8   1        0.40        0.00      0.89 o 
  -4   8   1      103.60       98.30      3.47 o 
  -3   8   1       45.37       39.08      1.55 o 
  -2   8   1      374.81      365.59      4.70 o 
  -1   8   1        6.82        3.54      1.18 o 
   0   8   1       14.41       14.72      1.12 o 
   1   8   1       17.05       20.70      0.88 o 
   2   8   1      469.91      459.75      5.31 o 
   3   8   1       70.14       67.11      1.81 o 
   4   8   1      100.27      100.49      4.50 o 
   5   8   1        0.35        0.00      0.66 o 
   6   8   1       64.90       67.77      2.07 o 
   7   8   1      188.25      189.11      4.61 o 
   8   8   1       19.15       20.13      1.95 o 
  -6   9   1        0.03        0.81      1.16 o 
  -5   9   1      105.06      113.41      3.85 o 
  -4   9   1        2.48        2.72      1.45 o 
  -3   9   1        8.93        8.36      0.96 o 
  -2   9   1       62.25       72.46      2.33 o 
  -1   9   1        2.52        2.24      1.04 o 
   0   9   1       68.75       60.71      1.94 o 
   1   9   1      343.62      359.34      5.70 o 
   2   9   1        5.56        7.54      0.97 o 
   3   9   1       24.74       24.67      1.53 o 
   4   9   1      570.60      549.05     15.56 o 
   5   9   1       62.03       66.16      2.05 o 
   6   9   1       50.16       51.69      1.91 o 
   7   9   1        1.89        2.27      0.94 o 
   8   9   1       61.39       58.08      2.90 o 
  -5  10   1        6.58        4.72      1.44 o 
  -4  10   1       12.65       14.51      2.22 o 
  -3  10   1      137.30      134.13      2.94 o 
  -2  10   1       65.36       57.44      2.89 o 
  -1  10   1       16.62       19.18      1.16 o 
   0  10   1       59.33       40.20      1.89 o 
   1  10   1       29.18       36.14      2.07 o 
   2  10   1      231.95      241.07      4.66 o 
   3  10   1      344.19      333.15      5.76 o 
   4  10   1      187.81      197.14      3.55 o 
   5  10   1       13.04       11.45      1.47 o 
   6  10   1       10.01       10.08      1.49 o 
   7  10   1        4.79        2.72      0.95 o 
  -4  11   1       10.14        8.60      1.58 o 
  -3  11   1       89.60       86.65      3.51 o 
  -2  11   1        8.35        8.37      1.05 o 
  -1  11   1       47.77       48.78      2.26 o 
   0  11   1        2.36        3.79      1.01 o 
   1  11   1       95.75       89.96      2.89 o 
   2  11   1      196.26      227.08     10.02 o 
   3  11   1      109.82      114.52      3.32 o 
   4  11   1       30.15       34.42      2.22 o 
   5  11   1      158.41      163.58      4.70 o 
   6  11   1      172.79      179.79      5.22 o 
  -3  12   1        1.67        3.38      1.29 o 
  -2  12   1       74.74       75.01      2.94 o 
  -1  12   1      268.55      261.32      5.47 o 
   0  12   1      208.19      198.15      4.60 o 
   1  12   1      102.74       89.27      3.06 o 
   2  12   1        0.02        0.00      1.79 o 
   3  12   1       98.15       95.34      5.33 o 
   4  12   1      251.49      246.33      5.28 o 
   5  12   1       14.43       19.70      1.79 o 
  -1  13   1       12.85       16.78      1.72 o 
   0  13   1        0.21        1.07      1.11 o 
   1  13   1       22.30       21.49      1.89 o 
   2  13   1      110.34      100.87      3.41 o 
   3  13   1      122.65      142.31      4.14 o 
  -2 -13   2       64.90       61.75      2.72 o 
  -1 -13   2        4.25        3.53      1.26 o 
   0 -13   2       11.19       12.01      1.65 o 
  -5 -12   2       44.95       37.84      2.96 o 
  -4 -12   2       66.36       70.59      4.47 o 
  -3 -12   2        0.01        0.00      1.21 o 
  -2 -12   2        2.20        3.25      1.10 o 
  -1 -12   2        0.42        2.19      1.19 o 
   0 -12   2       45.30       44.21      5.01 o 
   1 -12   2       29.05       29.60      1.93 o 
   2 -12   2        0.81        1.80      1.33 o 
   3 -12   2        5.02        3.32      1.76 o 
  -6 -11   2       21.41       28.64      1.73 o 
  -5 -11   2      151.78      154.03      3.38 o 
  -4 -11   2       14.18       14.81      1.30 o 
  -3 -11   2       29.10       28.71      1.54 o 
  -2 -11   2        2.77        3.87      1.67 o 
  -1 -11   2       45.94       41.14      2.05 o 
   0 -11   2       15.35       17.53      1.51 o 
   1 -11   2       76.52       74.72      2.68 o 
   2 -11   2        7.23        9.65      1.27 o 
   3 -11   2       70.80       65.42      2.78 o 
   4 -11   2      105.45      111.95      3.72 o 
  -7 -10   2       30.65       33.62      1.81 o 
  -6 -10   2        2.87        2.90      0.93 o 
  -5 -10   2       30.65       31.37      2.36 o 
  -4 -10   2        0.12        0.00      0.88 o 
  -3 -10   2       14.90       13.27      1.15 o 
  -2 -10   2       20.52       17.11      1.13 o 
  -1 -10   2       18.86       17.55      1.83 o 
   0 -10   2        5.90        3.90      0.97 o 
   1 -10   2       83.57       71.20      2.42 o 
   2 -10   2       38.14       30.74      1.49 o 
   3 -10   2        0.32        0.00      0.97 o 
   4 -10   2       33.39       35.73      2.27 o 
   5 -10   2      136.13      132.63      4.20 o 
  -7  -9   2       24.33       19.26      1.56 o 
  -6  -9   2      197.88      197.82      3.69 o 
  -5  -9   2      345.19      338.85      4.93 o 
  -4  -9   2       12.98       15.53      1.19 o 
  -3  -9   2       14.07       15.70      1.13 o 
  -2  -9   2        0.58        0.00      0.64 o 
  -1  -9   2       14.02       12.68      0.95 o 
   0  -9   2       15.59       16.69      1.25 o 
   1  -9   2       37.02       37.89      1.46 o 
   2  -9   2       61.20       62.87      1.85 o 
   3  -9   2      142.31      136.98      2.79 o 
   4  -9   2        3.19        2.57      1.12 o 
   5  -9   2        1.44        1.35      1.18 o 
   6  -9   2        0.48        0.00      1.51 o 
  -8  -8   2        2.03        0.44      1.17 o 
  -7  -8   2        1.97        2.51      0.91 o 
  -6  -8   2       26.38       23.13      1.37 o 
  -5  -8   2       16.04       15.82      2.17 o 
  -4  -8   2      283.85      288.12      4.63 o 
  -3  -8   2      393.86      361.70      4.69 o 
  -2  -8   2       17.86       12.45      0.96 o 
  -1  -8   2      190.14      203.24      3.06 o 
   0  -8   2      238.20      243.95      2.88 o 
   1  -8   2      832.82      803.23      6.94 o 
   2  -8   2      483.91      448.81      6.63 o 
   3  -8   2       30.64       30.08      1.36 o 
   4  -8   2        9.97        7.36      1.61 o 
   5  -8   2       23.55       30.21      2.03 o 
   6  -8   2       37.46       44.31      2.51 o 
   7  -8   2       27.86       24.71      2.22 o 
  -8  -7   2        1.12        0.18      1.91 o 
  -7  -7   2       22.87       22.41      1.67 o 
  -6  -7   2      536.50      515.70      6.32 o 
  -5  -7   2        0.00        0.00      0.67 o 
  -4  -7   2       32.52       35.18      1.41 o 
  -3  -7   2       21.38       19.95      3.13 o 
  -2  -7   2       73.16       79.20      1.83 o 
  -1  -7   2       33.87       39.28      1.03 o 
   0  -7   2      368.35      356.19      3.57 o 
   1  -7   2      134.60      137.47      1.96 o 
   2  -7   2       34.36       34.25      1.07 o 
   3  -7   2      538.49      548.47      6.12 o 
   4  -7   2      310.80      291.25      5.37 o 
   5  -7   2      234.37      200.68      6.10 o 
   6  -7   2       13.51       17.71      1.77 o 
   7  -7   2       41.99       41.55      2.48 o 
  -9  -6   2        1.71        1.70      1.28 o 
  -8  -6   2       48.51       47.28      2.53 o 
  -7  -6   2       41.43       37.16      1.60 o 
  -6  -6   2       87.20       95.49      2.28 o 
  -5  -6   2       10.70        7.40      0.86 o 
  -4  -6   2      108.91       93.24      2.08 o 
  -3  -6   2      275.38      270.63      3.57 o 
  -2  -6   2      223.66      239.68      2.50 o 
  -1  -6   2      105.82      135.44      1.74 o 
   0  -6   2       50.62       55.30      1.12 o 
   1  -6   2        0.17        2.11      0.55 o 
   2  -6   2      967.94      950.16      7.73 o 
   3  -6   2      247.50      237.51      2.76 o 
   4  -6   2      186.98      172.95      6.10 o 
   5  -6   2       20.68       19.01      1.61 o 
   6  -6   2      188.18      173.27      4.33 o 
   7  -6   2       44.90       49.38      2.58 o 
   8  -6   2        8.52        8.80      1.64 o 
  -9  -5   2       20.06       15.84      2.82 o 
  -8  -5   2       35.42       32.66      2.10 o 
  -7  -5   2        0.71        0.25      0.65 o 
  -6  -5   2       44.74       44.11      1.59 o 
  -5  -5   2       22.11       16.43      1.18 o 
  -4  -5   2      248.95      231.53      3.23 o 
  -3  -5   2        2.71        1.73      0.53 o 
  -2  -5   2      417.41      401.96      3.60 o 
  -1  -5   2      165.11      172.77      2.28 o 
   0  -5   2     1117.54     1217.78      9.27 o 
   1  -5   2      169.97      158.27      1.88 o 
   2  -5   2      266.05      258.74      3.08 o 
   3  -5   2      474.93      517.93      4.68 o 
   4  -5   2        0.05        0.00      0.52 o 
   5  -5   2      128.23      123.06      2.48 o 
   6  -5   2        0.02        0.15      0.92 o 
   7  -5   2        5.45        7.26      2.24 o 
   8  -5   2       34.77       33.31      2.27 o 
  -9  -4   2       11.00       10.94      1.70 o 
  -8  -4   2       12.80       13.26      1.59 o 
  -7  -4   2       10.30       10.40      2.22 o 
  -6  -4   2        0.19        0.00      0.56 o 
  -5  -4   2      173.96      187.20      2.92 o 
  -4  -4   2        0.65        0.00      0.45 o 
  -3  -4   2       94.42       94.51      1.75 o 
  -2  -4   2      651.62      696.00      5.58 o 
  -1  -4   2      140.48      150.43      1.65 o 
   0  -4   2      212.42      200.21      2.03 o 
   1  -4   2      262.47      233.30      2.31 o 
   2  -4   2      763.45      797.94      6.37 o 
   3  -4   2     1091.82     1007.97      7.97 o 
   4  -4   2      645.53      675.75      7.00 o 
   5  -4   2      244.02      247.04      3.61 o 
   6  -4   2      231.40      210.64      3.50 o 
   7  -4   2      145.20      134.03      3.77 o 
   8  -4   2       35.70       36.68      3.63 o 
  -9  -3   2        0.39        0.64      1.11 o 
  -8  -3   2       25.77       25.46      1.86 o 
  -7  -3   2        0.02        0.71      0.89 o 
  -6  -3   2        0.67        1.93      0.63 o 
  -5  -3   2       70.59       77.77      1.44 o 
  -4  -3   2      167.62      176.19      2.51 o 
  -3  -3   2       25.48       24.58      0.67 o 
  -2  -3   2      496.16      496.64      4.07 o 
  -1  -3   2      591.79      591.99      4.66 o 
   0  -3   2        3.46        4.58      0.43 o 
   1  -3   2     4955.17     4815.38     40.27 o 
   2  -3   2     3765.76     3806.65     27.01 o 
   3  -3   2     3109.76     3244.59     23.26 o 
   4  -3   2      138.74      111.69      2.02 o 
   5  -3   2      405.34      399.02      4.88 o 
   6  -3   2      135.08      131.28      3.41 o 
   7  -3   2       93.82       92.21      2.42 o 
   8  -3   2        2.70        4.53      1.24 o 
   9  -3   2        1.64        4.08      1.36 o 
  -9  -2   2       11.98       12.43      2.76 o 
  -8  -2   2       10.44        9.68      1.37 o 
  -7  -2   2       35.96       35.21      1.98 o 
  -6  -2   2      110.68      113.54      1.90 o 
  -5  -2   2      518.22      561.53      5.09 o 
  -4  -2   2      357.96      417.01      3.86 o 
  -3  -2   2        9.38        7.03      0.40 o 
  -2  -2   2     1847.30     1983.85     14.32 o 
  -1  -2   2     7471.71     7086.06     87.38 o 
   0  -2   2     1330.87     1319.76      9.56 o 
   1  -2   2     7512.98     7435.01     60.04 o 
   2  -2   2        1.28        2.85      0.65 o 
   3  -2   2      537.33      578.10      5.77 o 
   4  -2   2      528.30      518.91      5.58 o 
   5  -2   2     1522.98     1514.07     13.89 o 
   6  -2   2       13.60       14.30      1.08 o 
   7  -2   2       22.20       21.56      1.51 o 
   8  -2   2       56.04       55.43      2.08 o 
   9  -2   2       30.63       27.73      1.80 o 
  -9  -1   2        0.36        0.37      0.99 o 
  -8  -1   2       14.92       14.58      2.07 o 
  -7  -1   2      194.99      199.80      3.43 o 
  -6  -1   2      110.04      109.53      2.26 o 
  -5  -1   2      219.57      225.31      2.65 o 
  -4  -1   2        6.53        8.57      0.51 o 
  -3  -1   2       61.72       80.41      1.19 o 
  -2  -1   2       54.52       51.55      0.83 o 
  -1  -1   2    10360.87    10048.74     71.59 o 
   0  -1   2     1834.27     1894.78     13.58 o 
   1  -1   2      526.80      514.57      4.51 o 
   2  -1   2     4036.62     4291.42     55.17 o 
   3  -1   2     2641.33     2595.87     21.77 o 
   4  -1   2        0.46        0.72      0.44 o 
   5  -1   2        7.02        9.21      0.76 o 
   6  -1   2      721.56      708.85      9.55 o 
   7  -1   2      701.18      668.99      7.72 o 
   8  -1   2       26.22       29.64      1.70 o 
   9  -1   2        1.92        0.58      0.88 o 
  -9   0   2        2.17        3.11      1.25 o 
  -8   0   2       65.95       62.45      2.12 o 
  -7   0   2      139.69      148.88      2.97 o 
  -6   0   2       20.37       17.82      1.05 o 
  -5   0   2        0.01        0.32      0.47 o 
  -4   0   2       94.64      100.08      1.50 o 
  -3   0   2      971.90      938.61      7.30 o 
  -2   0   2     1187.42     1301.27      9.59 o 
  -1   0   2    11461.95    11352.23     80.92 o 
   0   0   2      647.84      761.63      6.52 o 
   1   0   2    14957.19    14168.62    103.83 o 
   2   0   2     6544.37     6987.11     58.12 o 
   3   0   2     1802.76     2080.75     17.59 o 
   4   0   2      188.40      189.37      2.63 o 
   5   0   2      143.80      127.53      2.31 o 
   6   0   2      442.00      441.19      5.40 o 
   7   0   2        6.21        5.85      0.94 o 
   8   0   2      163.21      158.13      4.98 o 
   9   0   2        1.90        1.48      1.78 o 
  -9   1   2        0.65        3.38      1.41 o 
  -8   1   2       50.96       45.96      2.89 o 
  -7   1   2      228.11      219.59      3.70 o 
  -6   1   2       54.77       57.56      1.77 o 
  -5   1   2      218.04      216.17      3.05 o 
  -4   1   2      271.73      300.51      3.06 o 
  -3   1   2      328.24      309.65      2.94 o 
  -2   1   2     1276.88     1209.96      8.99 o 
  -1   1   2     2524.16     2573.25     18.28 o 
   0   1   2     1299.69     1426.93     11.91 o 
   1   1   2     2292.79     2241.47     23.12 o 
   2   1   2     3448.05     3340.56     30.28 o 
   3   1   2      947.93      835.96      7.40 o 
   4   1   2     2275.38     2359.32     17.18 o 
   5   1   2      539.49      575.60      5.02 o 
   6   1   2       85.76       98.34      2.21 o 
   7   1   2      192.97      184.26      3.31 o 
   8   1   2      146.25      145.20      3.91 o 
   9   1   2       25.54       22.25      1.89 o 
  -9   2   2        0.00        0.30      0.99 o 
  -8   2   2        4.03        3.24      1.08 o 
  -7   2   2        0.11        0.00      0.61 o 
  -6   2   2      157.23      168.22      3.76 o 
  -5   2   2       96.65      101.98      1.96 o 
  -4   2   2      262.25      291.44      3.03 o 
  -3   2   2       51.95       55.10      1.01 o 
  -2   2   2     1112.57     1035.93      7.84 o 
  -1   2   2     2028.35     2201.83     18.16 o 
   0   2   2        8.54       10.37      0.51 o 
   1   2   2    10549.58     9855.57    141.67 o 
   2   2   2     1550.46     1374.40     14.07 o 
   3   2   2      228.57      309.13      2.80 o 
   4   2   2      622.30      715.90      5.84 o 
   5   2   2       49.93       49.51      1.06 o 
   6   2   2      640.59      673.87      7.26 o 
   7   2   2      121.60      115.59      2.54 o 
   8   2   2       12.51       12.18      1.46 o 
   9   2   2        1.52        0.99      1.03 o 
  -9   3   2        0.00        1.55      1.08 o 
  -8   3   2       28.91       28.28      1.97 o 
  -7   3   2       42.19       45.98      2.26 o 
  -6   3   2       62.57       62.67      2.38 o 
  -5   3   2      534.52      564.73      5.27 o 
  -4   3   2       24.33       35.87      0.96 o 
  -3   3   2      918.83      984.13      7.76 o 
  -2   3   2      693.12      757.41      7.05 o 
  -1   3   2       23.11       13.01      0.58 o 
   0   3   2     6568.76     6393.96     97.82 o 
   1   3   2     8520.75     8243.71    128.36 o 
   2   3   2     1331.37     1340.67      9.90 o 
   3   3   2       20.18       20.11      0.57 o 
   4   3   2      185.16      152.42      1.83 o 
   5   3   2       23.06       15.92      0.98 o 
   6   3   2      216.17      218.32      4.30 o 
   7   3   2       13.78       11.61      1.33 o 
   8   3   2       13.54       10.22      1.44 o 
   9   3   2        0.67        0.84      1.01 o 
  -8   4   2        0.00        1.06      1.02 o 
  -7   4   2       56.45       59.58      2.56 o 
  -6   4   2      381.92      375.40      6.46 o 
  -5   4   2      128.33      119.23      2.32 o 
  -4   4   2        0.40        0.00      0.35 o 
  -3   4   2       50.30       72.86      1.21 o 
  -2   4   2      172.76      168.94      2.37 o 
  -1   4   2     1139.26     1147.81     13.75 o 
   0   4   2     8236.81     8458.20     60.29 o 
   1   4   2     1321.38     1458.65     10.77 o 
   2   4   2       37.37       55.77      0.97 o 
   3   4   2      101.57       83.86      1.51 o 
   4   4   2       20.69       16.40      0.72 o 
   5   4   2        0.03        0.22      0.41 o 
   6   4   2      529.99      518.35      7.63 o 
   7   4   2      105.23       89.76      2.92 o 
   8   4   2       44.53       35.34      3.78 o 
   9   4   2        0.03        0.75      1.10 o 
  -8   5   2      100.71      109.36      8.01 o 
  -7   5   2      148.87      151.18      4.14 o 
  -6   5   2       69.23       67.77      2.67 o 
  -5   5   2        7.11        6.98      1.14 o 
  -4   5   2      148.98      155.00      3.48 o 
  -3   5   2      174.43      164.79      2.61 o 
  -2   5   2      267.69      287.55      3.54 o 
  -1   5   2       36.35       58.02      2.14 o 
   0   5   2     1034.53     1043.40      8.04 o 
   1   5   2     5199.81     5570.39     45.67 o 
   2   5   2       69.48       55.26      1.36 o 
   3   5   2      404.84      418.34      3.77 o 
   4   5   2       49.64       53.05      1.41 o 
   5   5   2      308.10      290.78      4.59 o 
   6   5   2      405.36      380.54      5.40 o 
   7   5   2       85.21       70.72      2.61 o 
   8   5   2        0.06        0.00      0.93 o 
   9   5   2        2.64        0.62      1.24 o 
  -8   6   2        1.77        4.75      3.73 o 
  -7   6   2       61.10       61.50      3.72 o 
  -6   6   2      417.50      415.96      7.29 o 
  -5   6   2      783.55      759.97     10.56 o 
  -4   6   2        1.84        1.13      0.63 o 
  -3   6   2        6.73        7.99      0.98 o 
  -2   6   2       97.60       85.84      1.81 o 
  -1   6   2     2139.93     2087.39     18.01 o 
   0   6   2     1175.96     1202.43     11.74 o 
   1   6   2      159.47      135.86      2.39 o 
   2   6   2       93.21      108.72      1.74 o 
   3   6   2     1769.10     1787.08     31.06 o 
   4   6   2      319.93      299.92      3.89 o 
   5   6   2      452.94      424.65      5.14 o 
   6   6   2       10.05        8.63      0.89 o 
   7   6   2        1.03        2.02      0.95 o 
   8   6   2       71.38       71.99      2.96 o 
   9   6   2        4.27        1.61      1.18 o 
  -7   7   2        5.90        8.22      1.42 o 
  -6   7   2        0.01        0.17      0.93 o 
  -5   7   2       43.81       40.00      2.15 o 
  -4   7   2      346.91      334.47      4.59 o 
  -3   7   2     1090.96     1038.56     10.28 o 
  -2   7   2      425.29      404.40      4.89 o 
  -1   7   2      527.76      545.18      5.92 o 
   0   7   2       69.96       99.70      1.92 o 
   1   7   2       39.16       30.43      0.92 o 
   2   7   2      118.69      116.33      1.69 o 
   3   7   2      355.44      332.19      4.20 o 
   4   7   2      308.04      290.16      6.48 o 
   5   7   2      406.86      397.57      7.43 o 
   6   7   2      207.59      208.22      4.97 o 
   7   7   2       10.57        7.87      2.14 o 
   8   7   2       10.15        7.95      1.43 o 
  -7   8   2        6.62        0.00      1.29 o 
  -6   8   2        2.72        2.65      1.66 o 
  -5   8   2       68.84       74.74      2.89 o 
  -4   8   2        3.31        4.84      0.84 o 
  -3   8   2      334.29      332.37      4.68 o 
  -2   8   2      488.14      467.97      5.63 o 
  -1   8   2      153.13      142.07      2.59 o 
   0   8   2      112.61      105.70      2.12 o 
   1   8   2      757.16      766.14     12.22 o 
   2   8   2      123.71      131.10      2.39 o 
   3   8   2      103.14       96.93      3.37 o 
   4   8   2      258.50      257.43      3.85 o 
   5   8   2       38.25       33.26      1.44 o 
   6   8   2        6.57        7.96      0.96 o 
   7   8   2        2.13        0.21      1.03 o 
   8   8   2       24.24       23.74      2.02 o 
  -6   9   2       69.12       75.06      3.56 o 
  -5   9   2      210.94      207.60      5.05 o 
  -4   9   2       15.15       14.25      1.56 o 
  -3   9   2      131.30      131.23      2.77 o 
  -2   9   2       11.45       12.98      1.04 o 
  -1   9   2      383.71      396.51      5.07 o 
   0   9   2      228.34      228.10      3.64 o 
   1   9   2       46.10       59.41      2.17 o 
   2   9   2      326.56      295.21      5.07 o 
   3   9   2      144.59      135.13      2.65 o 
   4   9   2        2.45        5.31      1.11 o 
   5   9   2       52.84       50.72      1.81 o 
   6   9   2       29.83       27.66      1.50 o 
   7   9   2        0.14        0.00      0.87 o 
   8   9   2        3.14        4.54      2.24 o 
  -5  10   2       79.08       83.01      3.33 o 
  -4  10   2       57.09       62.43      2.79 o 
  -3  10   2      164.10      165.62      3.32 o 
  -2  10   2        3.09        4.46      1.03 o 
  -1  10   2       92.61       90.54      2.24 o 
   0  10   2       36.83       44.65      1.97 o 
   1  10   2        6.60        7.82      1.08 o 
   2  10   2        9.89        2.36      0.89 o 
   3  10   2       10.79       12.61      1.32 o 
   4  10   2       66.16       60.65      1.98 o 
   5  10   2      143.80      123.35      5.26 o 
   6  10   2       39.60       41.05      2.85 o 
   7  10   2        0.41        0.00      0.84 o 
  -4  11   2       44.49       46.31      2.58 o 
  -3  11   2       10.69        9.03      1.12 o 
  -2  11   2      214.23      216.71      3.90 o 
  -1  11   2      263.44      259.44      5.18 o 
   0  11   2      101.10      105.88      3.12 o 
   1  11   2       28.34       31.79      1.97 o 
   2  11   2       11.09        6.50      1.15 o 
   3  11   2        8.09        8.46      1.27 o 
   4  11   2       68.15       66.90      2.58 o 
   5  11   2      135.42      128.91      3.60 o 
   6  11   2       42.58       46.15      4.28 o 
  -3  12   2       81.68       84.67      2.61 o 
  -2  12   2      165.09      172.42      4.40 o 
  -1  12   2      323.67      338.04      6.39 o 
   0  12   2        8.49        7.64      1.31 o 
   1  12   2      106.58      118.25      3.49 o 
   2  12   2      176.95      171.70      4.49 o 
   3  12   2        8.93       10.25      1.46 o 
   4  12   2       33.77       33.96      5.35 o 
   5  12   2        0.00        0.00      1.67 o 
  -1  13   2        0.17        0.41      1.00 o 
   0  13   2      118.60      132.24      3.95 o 
   1  13   2       22.99       26.25      1.96 o 
   2  13   2        0.92        0.00      0.90 o 
   3  13   2       44.72       38.84      4.48 o 
  -2 -13   3        4.65        4.77      2.10 o 
  -1 -13   3       73.15       78.68      4.03 o 
   0 -13   3      103.40      107.95      3.51 o 
  -4 -12   3       31.64       23.53      1.55 o 
  -3 -12   3      240.85      260.79      5.39 o 
  -2 -12   3      391.62      404.59      8.69 o 
  -1 -12   3      106.25      105.31      3.31 o 
   0 -12   3        4.67        2.60      1.11 o 
   1 -12   3       98.83      100.01      3.23 o 
   2 -12   3      270.15      284.20      8.22 o 
  -6 -11   3       16.92       15.31      1.84 o 
  -5 -11   3       26.95       27.90      1.66 o 
  -4 -11   3       23.44       22.93      1.46 o 
  -3 -11   3       81.73       79.60      2.30 o 
  -2 -11   3      119.13      121.12      3.33 o 
  -1 -11   3        2.47        1.06      1.92 o 
   0 -11   3      333.04      331.56      6.00 o 
   1 -11   3      189.66      185.54      4.17 o 
   2 -11   3      117.29      123.12      3.43 o 
   3 -11   3       36.88       33.54      2.18 o 
   4 -11   3      117.93      113.13      3.84 o 
  -6 -10   3        4.82        5.49      1.09 o 
  -5 -10   3       69.27       64.69      2.18 o 
  -4 -10   3       11.40        9.03      1.05 o 
  -3 -10   3       26.81       27.18      1.50 o 
  -2 -10   3      190.69      189.57      3.33 o 
  -1 -10   3       93.49      102.73      2.34 o 
   0 -10   3      204.00      205.81      4.20 o 
   1 -10   3        1.70        1.24      0.81 o 
   2 -10   3      223.46      235.52      3.85 o 
   3 -10   3       97.68      100.76      3.23 o 
   4 -10   3      141.78      155.10      4.25 o 
   5 -10   3        6.29        6.82      1.55 o 
  -7  -9   3        2.06        2.70      0.96 o 
  -6  -9   3        0.16        1.06      0.86 o 
  -5  -9   3       24.08       23.44      1.42 o 
  -4  -9   3       70.52       66.50      2.66 o 
  -3  -9   3      235.62      243.83      3.81 o 
  -2  -9   3      138.47      123.13      2.54 o 
  -1  -9   3       11.54       13.95      0.99 o 
   0  -9   3       79.48       70.31      1.82 o 
   1  -9   3        0.64        0.81      0.61 o 
   2  -9   3      564.68      573.13      6.59 o 
   3  -9   3       62.70       63.97      2.51 o 
   4  -9   3        0.16        0.38      1.03 o 
   5  -9   3       30.24       26.70      2.03 o 
   6  -9   3       21.71       22.08      2.05 o 
  -8  -8   3       13.38       13.45      1.76 o 
  -7  -8   3       10.44       12.58      1.24 o 
  -6  -8   3        0.58        1.64      0.83 o 
  -5  -8   3      217.98      206.82      3.55 o 
  -4  -8   3     1023.59      984.38     10.05 o 
  -3  -8   3      602.22      627.92     11.99 o 
  -2  -8   3        8.54        9.58      0.92 o 
  -1  -8   3       34.73       34.31      1.30 o 
   0  -8   3      983.39      970.08      8.10 o 
   1  -8   3      255.94      253.93      3.04 o 
   2  -8   3       61.08       71.36      1.98 o 
   3  -8   3      351.30      347.24      4.62 o 
   4  -8   3      495.48      472.28      7.57 o 
   5  -8   3        4.55        8.55      1.39 o 
   6  -8   3       23.70       28.59      2.16 o 
   7  -8   3        1.37        3.43      1.60 o 
  -8  -7   3        1.60        0.63      1.12 o 
  -7  -7   3        8.77       11.07      1.11 o 
  -6  -7   3      204.59      201.52      3.54 o 
  -5  -7   3      136.76      144.73      2.81 o 
  -4  -7   3      853.90      814.14      8.80 o 
  -3  -7   3       60.00       48.89      2.02 o 
  -2  -7   3     1473.82     1383.51     12.81 o 
  -1  -7   3      439.39      398.16      3.87 o 
   0  -7   3       23.93       26.38      0.93 o 
   1  -7   3      975.00      970.82      7.99 o 
   2  -7   3     1615.79     1557.33     12.14 o 
   3  -7   3      397.73      401.80      4.15 o 
   4  -7   3      494.85      469.79      7.36 o 
   5  -7   3       66.75       70.48      2.79 o 
   6  -7   3        8.43        5.93      1.32 o 
   7  -7   3        2.10        1.78      1.20 o 
  -8  -6   3       19.18       19.92      1.86 o 
  -7  -6   3       13.21       13.39      1.97 o 
  -6  -6   3      205.29      194.15      3.34 o 
  -5  -6   3      173.11      167.09      2.93 o 
  -4  -6   3      446.63      416.36      5.01 o 
  -3  -6   3     2332.00     2294.59     19.88 o 
  -2  -6   3      492.71      487.44      5.28 o 
  -1  -6   3        6.24        4.16      0.69 o 
   0  -6   3      615.40      622.66      7.33 o 
   1  -6   3       44.25       28.60      0.87 o 
   2  -6   3     2666.76     2748.79     20.17 o 
   3  -6   3       30.23       38.78      1.12 o 
   4  -6   3      248.93      215.02      3.33 o 
   5  -6   3       38.21       36.51      4.48 o 
   6  -6   3       23.02       11.49      1.47 o 
   7  -6   3        1.96        1.19      1.08 o 
   8  -6   3        0.97        0.00      1.07 o 
  -9  -5   3       36.29       44.92      4.25 o 
  -8  -5   3        3.39        1.57      1.11 o 
  -7  -5   3       83.86       70.81      2.09 o 
  -6  -5   3       27.19       23.45      1.22 o 
  -5  -5   3      249.82      262.20      3.73 o 
  -4  -5   3      628.36      618.07      6.56 o 
  -3  -5   3      205.05      218.82      3.02 o 
  -2  -5   3     1054.56     1058.00      8.24 o 
  -1  -5   3      134.92      101.13      1.50 o 
   0  -5   3      357.61      333.43      3.16 o 
   1  -5   3        0.03        0.38      0.37 o 
   2  -5   3       20.77       23.91      0.80 o 
   3  -5   3     1401.62     1299.73     10.16 o 
   4  -5   3      602.12      607.78      6.59 o 
   5  -5   3       11.73        7.37      0.85 o 
   6  -5   3       35.43       39.73      2.78 o 
   7  -5   3       11.30       10.43      1.50 o 
   8  -5   3        3.48        5.87      1.46 o 
  -9  -4   3        1.42        1.16      1.29 o 
  -8  -4   3       97.81      108.50      8.72 o 
  -7  -4   3       38.74       36.84      1.50 o 
  -6  -4   3       36.36       46.50      2.26 o 
  -5  -4   3        0.43        0.44      0.95 o 
  -4  -4   3        0.33        0.61      0.45 o 
  -3  -4   3      211.83      182.80      2.00 o 
  -2  -4   3        9.96        4.86      0.71 o 
  -1  -4   3      533.01      563.37      4.67 o 
   0  -4   3       98.39      107.60      1.39 o 
   1  -4   3      340.37      305.26      2.87 o 
   2  -4   3      231.44      225.61      2.37 o 
   3  -4   3      215.40      185.31      2.15 o 
   4  -4   3        0.21        2.73      0.80 o 
   5  -4   3      621.00      612.97      7.92 o 
   6  -4   3      151.34      135.20      2.76 o 
   7  -4   3        1.76        4.22      1.18 o 
   8  -4   3        0.02        0.83      1.05 o 
  -9  -3   3        0.42        1.22      1.20 o 
  -8  -3   3        3.02        6.35      1.51 o 
  -7  -3   3        5.95        2.20      0.96 o 
  -6  -3   3       29.20       24.52      1.22 o 
  -5  -3   3      520.52      508.11      5.64 o 
  -4  -3   3     1465.55     1498.29     11.45 o 
  -3  -3   3     2359.27     2539.54     18.42 o 
  -2  -3   3       27.94       37.58      1.67 o 
  -1  -3   3     1458.32     1354.32     15.74 o 
   0  -3   3       91.10       84.59      1.11 o 
   1  -3   3      242.94      235.87      2.26 o 
   2  -3   3     2218.95     2657.52     30.84 o 
   3  -3   3        9.42       12.92      0.82 o 
   4  -3   3       93.33       82.91      1.76 o 
   5  -3   3       82.67       80.05      1.92 o 
   6  -3   3       83.91       88.40      2.21 o 
   7  -3   3       32.62       24.09      2.46 o 
   8  -3   3        0.05        0.76      0.83 o 
   9  -3   3        0.91        2.60      1.33 o 
  -9  -2   3       11.74       10.63      1.60 o 
  -8  -2   3       53.76       57.74      2.60 o 
  -7  -2   3       45.46       42.03      2.07 o 
  -6  -2   3      146.80      148.52      2.26 o 
  -5  -2   3      287.30      297.45      3.24 o 
  -4  -2   3     1448.04     1596.60     12.12 o 
  -3  -2   3      830.22      751.67      6.06 o 
  -2  -2   3     1598.85     1508.17     11.11 o 
  -1  -2   3       52.29       46.64      1.13 o 
   0  -2   3      402.01      467.57      3.73 o 
   1  -2   3     1739.67     1658.39     11.99 o 
   2  -2   3      215.02      149.13      1.59 o 
   3  -2   3     1607.29     1586.27     11.80 o 
   4  -2   3       12.47        4.22      0.55 o 
   5  -2   3      125.52      119.14      2.28 o 
   6  -2   3      142.13      139.29      2.75 o 
   7  -2   3        5.89        4.61      0.91 o 
   8  -2   3        0.29        0.53      0.82 o 
   9  -2   3        4.92        2.89      1.07 o 
  -9  -1   3       18.13       24.79      2.00 o 
  -8  -1   3      157.44      153.79      4.01 o 
  -7  -1   3        7.21        8.96      0.99 o 
  -6  -1   3       11.28        8.66      0.73 o 
  -5  -1   3       46.53       39.52      1.11 o 
  -4  -1   3      276.95      269.93      2.87 o 
  -3  -1   3      310.91      286.55      2.80 o 
  -2  -1   3     3255.63     3348.26     23.74 o 
  -1  -1   3     4783.80     4954.94     35.05 o 
   0  -1   3      951.35      953.85     20.84 o 
   1  -1   3     9375.63     9378.88     86.43 o 
   2  -1   3      559.51      608.62      4.79 o 
   3  -1   3        9.33        7.38      0.52 o 
   4  -1   3     2384.58     2513.33     21.46 o 
   5  -1   3       84.57       74.12      1.76 o 
   6  -1   3       53.81       57.90      1.82 o 
   7  -1   3        7.64        7.05      0.99 o 
   8  -1   3       16.28       16.99      1.32 o 
   9  -1   3        0.80        2.02      0.93 o 
  -9   0   3       42.39       49.29      2.54 o 
  -8   0   3       18.50       22.52      2.68 o 
  -7   0   3        0.37        0.00      0.70 o 
  -6   0   3     1016.61     1041.41      8.80 o 
  -5   0   3      281.23      266.23      3.03 o 
  -4   0   3      269.96      303.06      3.12 o 
  -3   0   3     2331.79     2380.42     17.32 o 
  -2   0   3      219.06      249.30      2.36 o 
  -1   0   3     4987.98     5093.86     63.26 o 
   0   0   3    10340.67    10050.63    160.87 o 
   1   0   3      700.94      722.00     13.00 o 
   2   0   3       34.13       24.22      0.54 o 
   3   0   3      574.47      552.76      5.68 o 
   4   0   3     1522.37     1438.22     12.83 o 
   5   0   3       41.44       35.72      1.31 o 
   6   0   3       77.83       80.92      2.04 o 
   7   0   3       20.09       16.74      1.66 o 
   8   0   3        0.72        0.90      0.81 o 
   9   0   3        0.83        0.53      1.00 o 
  -9   1   3        3.94        3.73      1.60 o 
  -8   1   3      278.76      290.35      4.90 o 
  -7   1   3       73.49       76.63      2.18 o 
  -6   1   3      193.55      184.15      2.60 o 
  -5   1   3        5.69        5.49      0.62 o 
  -4   1   3       12.17        9.44      0.55 o 
  -3   1   3        0.73        1.37      1.04 o 
  -2   1   3        9.23       18.81      0.59 o 
  -1   1   3     2303.35     2254.83     16.22 o 
   0   1   3     5381.05     5340.50     38.21 o 
   1   1   3       22.84       47.81      0.71 o 
   2   1   3      502.92      547.39      6.36 o 
   3   1   3       34.77       34.41      0.68 o 
   4   1   3      212.92      217.21      2.83 o 
   5   1   3      984.42      992.85     11.59 o 
   6   1   3      108.56      103.83      2.29 o 
   7   1   3        0.01        0.37      0.71 o 
   8   1   3       12.65       14.11      1.63 o 
   9   1   3        8.43        7.68      1.40 o 
  -9   2   3        0.86        2.08      1.38 o 
  -8   2   3        7.58        7.92      1.34 o 
  -7   2   3        0.99        0.94      0.87 o 
  -6   2   3      255.62      250.81      3.81 o 
  -5   2   3        7.38        4.74      0.64 o 
  -4   2   3      159.20      117.42      1.73 o 
  -3   2   3       96.99      111.77      1.55 o 
  -2   2   3       19.80       12.12      0.80 o 
  -1   2   3     3477.60     3302.69     23.47 o 
   0   2   3     1440.44     1592.67     11.51 o 
   1   2   3      259.82      293.51      2.54 o 
   2   2   3     1330.49     1376.44     17.05 o 
   3   2   3        0.85        2.01      0.73 o 
   4   2   3       54.87       49.41      1.14 o 
   5   2   3       65.93       69.23      1.36 o 
   6   2   3        5.74        6.40      0.79 o 
   7   2   3       13.79       14.71      1.15 o 
   8   2   3        1.01        1.93      1.06 o 
   9   2   3        8.56        7.70      1.42 o 
  -8   3   3       16.58       19.69      1.74 o 
  -7   3   3       53.29       52.59      2.31 o 
  -6   3   3     1008.52      964.82     12.40 o 
  -5   3   3        0.70        1.65      0.51 o 
  -4   3   3      398.88      397.40      3.90 o 
  -3   3   3       15.25       17.38      0.66 o 
  -2   3   3      463.82      404.03      4.81 o 
  -1   3   3       33.95       25.61      0.80 o 
   0   3   3      878.85      930.86      8.05 o 
   1   3   3       23.28        7.56      0.44 o 
   2   3   3       71.93       71.38      1.18 o 
   3   3   3      127.20      162.26      1.83 o 
   4   3   3       75.34       86.36      1.32 o 
   5   3   3       97.79      102.93      1.58 o 
   6   3   3       62.40       70.41      1.83 o 
   7   3   3       95.95       95.35      3.01 o 
   8   3   3       10.71       13.78      1.55 o 
   9   3   3        0.44        0.00      1.05 o 
  -8   4   3       85.33       80.26      3.10 o 
  -7   4   3        5.61        3.93      1.27 o 
  -6   4   3       42.59       39.99      2.10 o 
  -5   4   3       52.78       56.51      1.86 o 
  -4   4   3      237.84      248.54      4.23 o 
  -3   4   3      152.00      164.39      2.30 o 
  -2   4   3      191.85      161.68      2.36 o 
  -1   4   3       68.50       67.61      1.37 o 
   0   4   3      438.34      506.08      4.21 o 
   1   4   3      314.38      241.66      2.36 o 
   2   4   3      399.18      426.76      5.14 o 
   3   4   3      102.38      104.13      1.42 o 
   4   4   3       28.08       22.41      1.23 o 
   5   4   3        5.52        6.08      0.76 o 
   6   4   3      227.78      225.29      4.68 o 
   7   4   3        7.87        6.10      1.20 o 
   8   4   3       24.27       20.44      1.82 o 
   9   4   3       13.93       16.28      1.82 o 
  -8   5   3        1.00        0.00      0.98 o 
  -7   5   3        2.06        1.74      1.36 o 
  -6   5   3      167.32      162.58      4.08 o 
  -5   5   3        5.38        4.94      0.77 o 
  -4   5   3      435.05      424.09      6.06 o 
  -3   5   3        0.48        1.10      0.49 o 
  -2   5   3        4.12        3.03      0.52 o 
  -1   5   3      682.01      714.13      6.98 o 
   0   5   3       95.02      112.48      1.78 o 
   1   5   3     1296.44     1354.59     10.23 o 
   2   5   3        0.90        1.85      0.34 o 
   3   5   3      572.36      534.58      4.66 o 
   4   5   3      235.63      231.62      2.56 o 
   5   5   3        5.34        8.02      1.17 o 
   6   5   3       10.24        8.46      1.19 o 
   7   5   3        0.06        0.00      0.86 o 
   8   5   3        6.94        7.81      1.40 o 
   9   5   3        6.39        8.72      1.56 o 
  -7   6   3       99.66      101.72      3.52 o 
  -6   6   3       36.18       34.47      2.05 o 
  -5   6   3      122.14      132.34      2.75 o 
  -4   6   3       49.11       52.19      2.20 o 
  -3   6   3        7.02        4.80      0.70 o 
  -2   6   3        3.28        1.59      0.50 o 
  -1   6   3        1.42        1.07      0.45 o 
   0   6   3        0.87        0.00      0.39 o 
   1   6   3      160.08      202.05      2.61 o 
   2   6   3      405.67      407.23      4.70 o 
   3   6   3        0.01        1.90      0.39 o 
   4   6   3       13.53       13.31      0.86 o 
   5   6   3       63.76       58.82      1.69 o 
   6   6   3        0.56        0.79      0.64 o 
   7   6   3        4.77        8.94      1.44 o 
   8   6   3       26.85       25.98      1.96 o 
   9   6   3       24.81       28.22      2.19 o 
  -7   7   3        0.65        0.00      0.99 o 
  -6   7   3       10.50       10.99      1.51 o 
  -5   7   3       28.83       29.94      2.20 o 
  -4   7   3       15.58       15.07      1.07 o 
  -3   7   3       92.96       89.29      2.17 o 
  -2   7   3      110.60      100.26      2.15 o 
  -1   7   3      225.95      225.30      3.26 o 
   0   7   3       99.49       97.42      3.02 o 
   1   7   3       78.58       90.71      1.50 o 
   2   7   3        0.00        0.00      0.36 o 
   3   7   3      324.19      321.29      4.10 o 
   4   7   3       31.29       28.15      1.27 o 
   5   7   3      183.19      161.11      4.15 o 
   6   7   3       24.40       22.42      2.62 o 
   7   7   3        9.19        6.62      1.26 o 
   8   7   3       29.87       30.68      2.65 o 
  -6   8   3       28.48       27.75      3.35 o 
  -5   8   3      120.56      120.95      3.69 o 
  -4   8   3      131.39      138.45      2.90 o 
  -3   8   3      100.39      101.02      2.38 o 
  -2   8   3      225.70      219.33      3.46 o 
  -1   8   3      565.56      573.57      6.43 o 
   0   8   3       76.51       70.05      1.87 o 
   1   8   3       70.45       73.03      1.75 o 
   2   8   3      366.97      331.90      4.21 o 
   3   8   3       90.61       94.84      2.09 o 
   4   8   3       25.32       22.34      1.18 o 
   5   8   3       24.45       25.47      1.37 o 
   6   8   3        6.44        6.01      0.91 o 
   7   8   3       44.64       52.25      2.54 o 
   8   8   3       27.25       26.58      2.13 o 
  -6   9   3        0.06        1.31      1.15 o 
  -5   9   3       69.63       63.04      2.86 o 
  -4   9   3       17.02       16.71      1.34 o 
  -3   9   3       17.99       19.69      1.24 o 
  -2   9   3      108.20      118.66      4.05 o 
  -1   9   3      104.69      101.61      2.34 o 
   0   9   3        1.40        0.02      0.56 o 
   1   9   3       18.94       19.79      1.36 o 
   2   9   3      396.49      378.55      7.83 o 
   3   9   3        2.46        2.64      0.76 o 
   4   9   3       21.61       19.97      1.53 o 
   5   9   3       50.91       53.19      1.85 o 
   6   9   3       62.58       64.09      2.57 o 
   7   9   3        0.05        0.58      2.42 o 
  -5  10   3        2.46        2.07      1.22 o 
  -4  10   3        1.26        1.57      1.91 o 
  -3  10   3       60.98       54.84      1.99 o 
  -2  10   3       52.13       50.37      1.85 o 
  -1  10   3       10.91       12.55      1.15 o 
   0  10   3        0.52        2.27      0.83 o 
   1  10   3        8.29        8.33      1.08 o 
   2  10   3       22.35       17.98      1.76 o 
   3  10   3       14.03       15.32      1.38 o 
   4  10   3       56.85       49.06      2.20 o 
   5  10   3       21.83       23.09      1.78 o 
   6  10   3        3.04        5.60      1.01 o 
   7  10   3        0.41        0.00      0.98 o 
  -4  11   3       15.70       18.19      1.88 o 
  -3  11   3        0.14        0.00      0.76 o 
  -2  11   3       86.32       84.36      3.67 o 
  -1  11   3       28.59       34.55      1.99 o 
   0  11   3        1.56        2.55      1.22 o 
   1  11   3       15.89       18.25      1.52 o 
   2  11   3      124.58      121.09      3.38 o 
   3  11   3        4.00        4.54      1.11 o 
   4  11   3       12.50       13.63      1.50 o 
   5  11   3       38.78       40.98      2.25 o 
   6  11   3       39.97       42.24      3.24 o 
  -3  12   3       17.47       17.51      1.60 o 
  -2  12   3       69.59       71.93      3.25 o 
  -1  12   3        3.33        2.11      2.09 o 
   0  12   3       11.58       13.82      1.50 o 
   1  12   3       74.49       77.86      2.84 o 
   2  12   3       39.58       37.10      2.13 o 
   3  12   3        5.05        6.07      1.53 o 
   4  12   3       14.45       19.27      2.53 o 
   5  12   3        2.20        2.87      1.50 o 
   0  13   3       40.17       41.42      2.39 o 
   1  13   3        0.03        0.59      0.93 o 
   2  13   3       19.60       19.30      1.80 o 
   3  13   3       69.42       68.34      2.91 o 
  -4 -12   4       44.96       46.17      2.06 o 
  -3 -12   4       45.12       41.04      2.28 o 
  -2 -12   4        1.82        2.48      1.10 o 
  -1 -12   4       48.40       52.41      2.68 o 
   0 -12   4      118.87      122.89      6.77 o 
   1 -12   4      160.97      168.35      4.21 o 
   2 -12   4        3.16        4.13      1.76 o 
  -5 -11   4       29.42       24.25      1.60 o 
  -4 -11   4        0.27        0.00      0.78 o 
  -3 -11   4       24.22       24.90      1.45 o 
  -2 -11   4       13.17       13.79      1.28 o 
  -1 -11   4      123.09      116.70      3.87 o 
   0 -11   4       73.81       64.47      2.51 o 
   1 -11   4        0.01        0.82      0.87 o 
   2 -11   4       68.14       73.60      2.67 o 
   3 -11   4        3.46        3.21      1.55 o 
   4 -11   4       14.41       13.60      2.21 o 
  -6 -10   4       21.58       19.48      1.45 o 
  -5 -10   4        2.44        4.19      0.97 o 
  -4 -10   4       22.68       23.90      1.69 o 
  -3 -10   4       77.60       81.82      2.23 o 
  -2 -10   4        8.71        8.44      1.12 o 
  -1 -10   4       29.52       29.46      1.42 o 
   0 -10   4       83.94       87.00      2.65 o 
   1 -10   4       90.87       87.24      2.68 o 
   2 -10   4       16.94       18.02      1.21 o 
   3 -10   4        0.48        0.68      1.05 o 
   4 -10   4        2.32        2.50      1.17 o 
   5 -10   4       17.98       22.25      2.06 o 
  -7  -9   4        7.85        9.68      1.24 o 
  -6  -9   4       11.56       14.15      1.28 o 
  -5  -9   4       49.59       53.36      1.94 o 
  -4  -9   4      299.73      288.96      6.31 o 
  -3  -9   4      194.26      191.24      3.99 o 
  -2  -9   4       76.96       79.60      2.07 o 
  -1  -9   4      113.31      108.33      2.33 o 
   0  -9   4       37.96       40.36      1.51 o 
   1  -9   4        6.34        7.34      0.72 o 
   2  -9   4        4.06        3.44      0.82 o 
   3  -9   4       12.21        9.78      1.31 o 
   4  -9   4        0.19        0.00      0.93 o 
   5  -9   4       33.01       43.81      2.73 o 
   6  -9   4        1.02        0.00      1.17 o 
  -7  -8   4        1.94        1.46      1.40 o 
  -6  -8   4        7.22        9.71      1.49 o 
  -5  -8   4        2.62        4.85      0.90 o 
  -4  -8   4       88.08       89.52      2.25 o 
  -3  -8   4       36.55       38.95      1.57 o 
  -2  -8   4      505.30      483.97      5.66 o 
  -1  -8   4      126.26      134.60      3.06 o 
   0  -8   4      119.32      120.46      1.98 o 
   1  -8   4      284.18      284.82      3.32 o 
   2  -8   4      189.28      185.91      2.59 o 
   3  -8   4       29.90       32.53      2.63 o 
   4  -8   4       67.91       67.74      2.65 o 
   5  -8   4       67.46       67.38      3.60 o 
   6  -8   4       18.00       20.48      1.99 o 
  -8  -7   4       33.93       35.48      2.29 o 
  -7  -7   4      127.91      130.54      3.90 o 
  -6  -7   4        9.38        7.49      1.16 o 
  -5  -7   4       14.16       13.74      1.10 o 
  -4  -7   4      211.01      220.52      3.52 o 
  -3  -7   4       14.64       12.29      0.97 o 
  -2  -7   4     1003.18      942.89      9.22 o 
  -1  -7   4        0.26        0.84      0.66 o 
   0  -7   4      115.10      107.27      1.72 o 
   1  -7   4      219.47      204.52      3.09 o 
   2  -7   4      163.55      163.70      2.30 o 
   3  -7   4       61.52       59.12      1.95 o 
   4  -7   4        8.79        9.69      1.27 o 
   5  -7   4       53.85       54.43      2.45 o 
   6  -7   4        5.80        5.65      1.35 o 
   7  -7   4        0.08        0.00      1.09 o 
  -8  -6   4        1.68        0.22      1.02 o 
  -7  -6   4        4.36        2.69      0.82 o 
  -6  -6   4       43.78       45.69      1.96 o 
  -5  -6   4      494.92      487.78      5.86 o 
  -4  -6   4       39.28       47.44      1.55 o 
  -3  -6   4        1.22        3.98      0.74 o 
  -2  -6   4       22.79       23.63      1.01 o 
  -1  -6   4        0.14        0.00      0.32 o 
   0  -6   4        4.43        5.78      0.48 o 
   1  -6   4       31.09       42.11      1.04 o 
   2  -6   4       20.95       17.97      0.78 o 
   3  -6   4      176.96      182.08      2.39 o 
   4  -6   4        8.31        8.60      0.88 o 
   5  -6   4       61.19       47.92      1.72 o 
   6  -6   4       12.33       13.02      1.51 o 
   7  -6   4       20.29       19.53      1.80 o 
   8  -6   4        9.00        7.78      1.60 o 
  -8  -5   4        3.76        3.49      1.25 o 
  -7  -5   4        3.53        4.18      0.88 o 
  -6  -5   4        0.31        1.28      0.69 o 
  -5  -5   4       63.64       67.67      1.82 o 
  -4  -5   4        0.29        1.03      0.56 o 
  -3  -5   4      217.89      181.45      2.77 o 
  -2  -5   4      410.47      410.46      4.41 o 
  -1  -5   4       25.54       30.46      1.25 o 
   0  -5   4      150.29      171.38      2.01 o 
   1  -5   4       55.29       58.91      1.12 o 
   2  -5   4      159.73      156.91      2.00 o 
   3  -5   4      169.01      171.55      2.20 o 
   4  -5   4       89.77       90.77      2.06 o 
   5  -5   4       11.23        8.32      0.90 o 
   6  -5   4       63.07       58.24      1.95 o 
   7  -5   4        4.79        3.24      1.16 o 
   8  -5   4        6.93        8.91      2.66 o 
  -9  -4   4       77.03       87.69      3.46 o 
  -8  -4   4       12.64       11.70      1.52 o 
  -7  -4   4        0.32        0.45      0.68 o 
  -6  -4   4       23.66       18.42      1.91 o 
  -5  -4   4       41.15       36.91      1.38 o 
  -4  -4   4       81.88       85.96      2.23 o 
  -3  -4   4      310.80      293.42      2.92 o 
  -2  -4   4      194.49      221.27      2.51 o 
  -1  -4   4        0.08        1.47      0.37 o 
   0  -4   4       84.48       81.34      1.20 o 
   1  -4   4      159.55      175.87      1.98 o 
   2  -4   4     1015.05     1119.48      8.68 o 
   3  -4   4       80.97       81.23      1.35 o 
   4  -4   4      424.98      442.57      5.15 o 
   5  -4   4      131.48      136.00      2.59 o 
   6  -4   4      114.84      105.03      2.45 o 
   7  -4   4        2.90        5.08      0.90 o 
   8  -4   4       32.18       36.83      2.78 o 
  -9  -3   4        0.86        3.07      1.79 o 
  -8  -3   4       29.40       31.07      2.05 o 
  -7  -3   4       72.09       68.94      2.00 o 
  -6  -3   4       15.56       15.71      1.03 o 
  -5  -3   4        6.82        7.17      0.78 o 
  -4  -3   4      129.91      136.40      1.87 o 
  -3  -3   4        3.12        7.07      0.45 o 
  -2  -3   4       69.10       58.66      0.99 o 
  -1  -3   4      167.30      158.85      2.08 o 
   0  -3   4       10.59        7.41      0.38 o 
   1  -3   4        5.19        7.76      0.53 o 
   2  -3   4       69.74       61.46      1.11 o 
   3  -3   4        4.70        3.87      0.36 o 
   4  -3   4      139.53      124.92      2.25 o 
   5  -3   4        0.02        0.00      0.52 o 
   6  -3   4       20.35       19.24      1.78 o 
   7  -3   4       34.68       45.41      1.85 o 
   8  -3   4      118.19      110.80      2.90 o 
   9  -3   4       11.08        9.90      1.69 o 
  -9  -2   4       63.97       72.13      3.10 o 
  -8  -2   4        2.47        4.08      1.15 o 
  -7  -2   4        0.29        0.00      0.92 o 
  -6  -2   4        3.08        3.50      0.71 o 
  -5  -2   4        1.36        1.43      0.48 o 
  -4  -2   4       24.49       27.99      0.89 o 
  -3  -2   4      465.93      543.19      4.69 o 
  -2  -2   4      492.98      505.43      4.24 o 
  -1  -2   4      361.93      400.52      3.38 o 
   0  -2   4       79.41       89.40      1.61 o 
   1  -2   4       98.12       69.18      1.42 o 
   2  -2   4      124.49      117.14      1.65 o 
   3  -2   4        1.08        1.64      0.48 o 
   4  -2   4       43.39       42.15      1.28 o 
   5  -2   4       40.96       45.38      1.45 o 
   6  -2   4      610.46      573.88      6.65 o 
   7  -2   4       14.52       11.05      1.82 o 
   8  -2   4       80.27       82.48      2.50 o 
   9  -2   4        4.35        6.34      1.17 o 
  -9  -1   4        5.32        4.72      1.36 o 
  -8  -1   4        0.24        0.00      0.95 o 
  -7  -1   4       71.46       72.98      2.62 o 
  -6  -1   4       44.70       42.53      1.30 o 
  -5  -1   4       28.42       28.14      1.00 o 
  -4  -1   4        0.05        0.61      0.36 o 
  -3  -1   4      816.70      897.63      7.16 o 
  -2  -1   4      102.47       85.05      1.19 o 
  -1  -1   4     4718.94     4852.87     34.32 o 
   0  -1   4       68.93       71.36      1.18 o 
   1  -1   4      805.23      802.47      9.13 o 
   2  -1   4      229.71      218.16      2.80 o 
   3  -1   4        2.45        0.69      0.35 o 
   4  -1   4      311.15      283.43      3.56 o 
   5  -1   4      143.52      124.82      4.47 o 
   6  -1   4     1185.35     1117.81     11.07 o 
   7  -1   4      244.51      251.94      4.99 o 
   8  -1   4       19.41       19.43      1.37 o 
   9  -1   4       19.57       24.98      2.08 o 
  -9   0   4       21.03       17.20      2.32 o 
  -8   0   4       63.76       66.45      2.70 o 
  -7   0   4       54.24       49.16      1.83 o 
  -6   0   4        2.31        3.38      0.80 o 
  -5   0   4      123.19      121.63      1.95 o 
  -4   0   4       69.59       77.97      1.41 o 
  -3   0   4      770.59      816.69      6.61 o 
  -2   0   4       40.74       33.22      1.18 o 
  -1   0   4     1957.70     2006.95     14.48 o 
   0   0   4       89.08       87.55      1.30 o 
   1   0   4      143.33      133.86      1.39 o 
   2   0   4       22.41       48.49      1.30 o 
   3   0   4     4995.73     5084.49     35.99 o 
   4   0   4      918.42     1033.48      9.64 o 
   5   0   4       11.23       13.77      0.85 o 
   6   0   4        0.18        0.00      1.19 o 
   7   0   4        0.93        0.66      0.96 o 
   8   0   4        5.67        4.48      1.02 o 
   9   0   4       10.71        9.91      1.41 o 
  -9   1   4        7.25        8.87      2.04 o 
  -8   1   4       24.79       23.39      1.82 o 
  -7   1   4        0.00        0.00      0.87 o 
  -6   1   4       14.51       17.36      0.93 o 
  -5   1   4       83.75       89.12      1.68 o 
  -4   1   4      107.00      119.36      1.95 o 
  -3   1   4      169.77      178.16      2.10 o 
  -2   1   4      634.54      768.02      6.09 o 
  -1   1   4       65.30       52.09      1.16 o 
   0   1   4       41.85       58.36      0.81 o 
   1   1   4      850.51      783.02      5.96 o 
   2   1   4      752.52      824.34      6.33 o 
   3   1   4       30.64       13.55      0.93 o 
   4   1   4      362.23      375.77      3.44 o 
   5   1   4     1224.20     1201.37     11.27 o 
   6   1   4      168.35      156.55      3.09 o 
   7   1   4        0.07        0.00      0.67 o 
   8   1   4       78.04       89.33      2.48 o 
   9   1   4        4.56        3.20      1.20 o 
  -9   2   4        2.94        3.13      1.23 o 
  -8   2   4       90.47      101.29      3.32 o 
  -7   2   4       13.05        9.22      1.28 o 
  -6   2   4      102.30      112.14      2.05 o 
  -5   2   4       22.15       22.98      0.94 o 
  -4   2   4      187.40      227.42      2.66 o 
  -3   2   4      202.59      238.53      2.57 o 
  -2   2   4      263.72      241.37      2.42 o 
  -1   2   4     5090.21     5248.84     43.02 o 
   0   2   4     1658.62     1605.46     13.89 o 
   1   2   4       30.18       35.46      0.69 o 
   2   2   4      512.88      659.33      5.37 o 
   3   2   4      382.63      434.50      3.80 o 
   4   2   4        0.60        1.38      0.32 o 
   5   2   4        0.31        0.13      0.50 o 
   6   2   4      523.01      539.93      6.21 o 
   7   2   4      350.69      350.72      4.90 o 
   8   2   4       41.43       43.58      2.31 o 
   9   2   4        0.95        0.00      1.00 o 
  -8   3   4        5.04        7.19      1.53 o 
  -7   3   4        0.56        1.67      0.98 o 
  -6   3   4        7.75        5.05      1.14 o 
  -5   3   4      158.93      157.61      2.77 o 
  -4   3   4      279.72      283.22      3.10 o 
  -3   3   4      394.14      391.90      3.71 o 
  -2   3   4       44.97       65.06      1.03 o 
  -1   3   4      124.12      147.90      2.74 o 
   0   3   4      444.06      320.58      3.23 o 
   1   3   4      351.56      334.01      3.51 o 
   2   3   4      119.12      162.39      1.85 o 
   3   3   4       18.14       19.20      0.64 o 
   4   3   4      188.18      209.21      2.34 o 
   5   3   4      157.06      165.74      2.13 o 
   6   3   4      365.52      364.79      4.82 o 
   7   3   4       68.68       57.33      3.43 o 
   8   3   4        6.26        7.59      1.39 o 
   9   3   4       61.70       67.35      3.45 o 
  -8   4   4        4.05        4.03      1.25 o 
  -7   4   4        0.01        0.94      0.94 o 
  -6   4   4       21.74       24.15      1.68 o 
  -5   4   4       12.32       11.52      0.93 o 
  -4   4   4       72.83       88.68      1.98 o 
  -3   4   4      192.17      175.24      2.69 o 
  -2   4   4      108.11      144.05      3.64 o 
  -1   4   4     1674.67     1820.39     18.94 o 
   0   4   4     1410.06     1322.81     11.58 o 
   1   4   4       24.71       27.88      0.86 o 
   2   4   4      327.20      288.94      2.81 o 
   3   4   4       41.59       43.28      1.28 o 
   4   4   4       59.30       59.41      1.16 o 
   5   4   4       15.02       15.14      0.70 o 
   6   4   4        9.39        8.94      1.19 o 
   7   4   4      178.44      182.61      4.24 o 
   8   4   4      223.96      206.34      6.84 o 
   9   4   4        1.11        1.86      1.27 o 
  -8   5   4        0.17        0.00      1.04 o 
  -7   5   4       32.51       35.98      2.93 o 
  -6   5   4       61.71       53.51      2.69 o 
  -5   5   4       49.67       52.14      1.73 o 
  -4   5   4      269.51      271.42      3.88 o 
  -3   5   4       18.93       17.08      0.92 o 
  -2   5   4      233.46      241.72      3.28 o 
  -1   5   4      381.60      403.39      5.50 o 
   0   5   4       50.35       57.07      1.00 o 
   1   5   4      812.92      801.26      6.47 o 
   2   5   4      999.28      959.65      7.61 o 
   3   5   4       23.02       27.41      2.45 o 
   4   5   4      399.77      404.86      3.91 o 
   5   5   4        1.80        4.35      0.84 o 
   6   5   4      256.67      249.55      4.81 o 
   7   5   4       50.40       52.68      2.37 o 
   8   5   4        2.35        2.48      1.17 o 
   9   5   4        1.42        3.72      1.30 o 
  -7   6   4        0.01        1.44      1.04 o 
  -6   6   4       81.12       96.49      3.30 o 
  -5   6   4       67.55       75.43      2.11 o 
  -4   6   4     1154.36     1109.18     12.92 o 
  -3   6   4      160.67      157.08      2.78 o 
  -2   6   4       58.15       62.35      1.62 o 
  -1   6   4       52.11       44.10      1.32 o 
   0   6   4      122.24       97.54      2.10 o 
   1   6   4      320.17      293.98      3.00 o 
   2   6   4      166.89      147.74      2.26 o 
   3   6   4      165.36      145.61      2.03 o 
   4   6   4      440.72      409.26      6.79 o 
   5   6   4      681.88      689.56      7.36 o 
   6   6   4      150.42      143.63      4.35 o 
   7   6   4       24.88       24.38      1.86 o 
   8   6   4       18.22       16.02      2.18 o 
   9   6   4        5.25       12.60      1.75 o 
  -7   7   4        0.07        0.00      0.89 o 
  -6   7   4       17.79       20.52      1.76 o 
  -5   7   4        0.13        0.00      0.63 o 
  -4   7   4       64.11       59.52      2.80 o 
  -3   7   4      606.98      603.95      9.62 o 
  -2   7   4     1028.14      989.59      9.86 o 
  -1   7   4       47.42       45.08      1.48 o 
   0   7   4      282.95      290.81      3.80 o 
   1   7   4      244.60      249.39      3.46 o 
   2   7   4      130.78      125.97      1.85 o 
   3   7   4        0.34        0.27      0.53 o 
   4   7   4       69.10       72.90      1.88 o 
   5   7   4      278.04      259.52      4.04 o 
   6   7   4       55.02       50.88      1.75 o 
   7   7   4      172.01      176.50      4.39 o 
   8   7   4       56.04       50.83      4.25 o 
  -6   8   4       18.83       19.43      1.83 o 
  -5   8   4       10.21        8.55      1.39 o 
  -4   8   4      135.23      136.91      2.93 o 
  -3   8   4      746.12      715.44      8.01 o 
  -2   8   4       11.15        9.66      0.94 o 
  -1   8   4       14.83       11.68      0.94 o 
   0   8   4      576.05      531.68      6.03 o 
   1   8   4      359.14      384.34      5.19 o 
   2   8   4        2.84        1.49      0.73 o 
   3   8   4       72.52       71.16      2.19 o 
   4   8   4        1.47        0.49      0.60 o 
   5   8   4      142.45      134.20      2.72 o 
   6   8   4       51.00       49.34      2.27 o 
   7   8   4       36.38       32.65      2.11 o 
   8   8   4        0.25        0.00      1.86 o 
  -6   9   4       59.17       59.04      2.99 o 
  -5   9   4       71.58       80.11      3.20 o 
  -4   9   4       57.60       61.47      2.12 o 
  -3   9   4       92.35       92.13      2.40 o 
  -2   9   4       63.76       56.18      1.84 o 
  -1   9   4      125.05      129.55      2.64 o 
   0   9   4       99.65      105.00      2.32 o 
   1   9   4       59.99       80.60      4.35 o 
   2   9   4       69.81       57.73      2.15 o 
   3   9   4      331.81      337.87      5.64 o 
   4   9   4      169.55      174.42      5.92 o 
   5   9   4       59.84       55.22      1.88 o 
   6   9   4        1.74        3.17      0.90 o 
   7   9   4       22.46       20.04      1.85 o 
  -5  10   4       20.80       17.24      1.89 o 
  -4  10   4       23.07       20.64      1.45 o 
  -3  10   4      206.36      213.74      3.92 o 
  -2  10   4      331.39      303.37      5.01 o 
  -1  10   4        8.84       13.40      1.09 o 
   0  10   4       19.17       15.32      1.33 o 
   1  10   4       84.66       85.65      2.72 o 
   2  10   4        9.74       14.72      1.31 o 
   3  10   4       68.85       77.64      2.58 o 
   4  10   4       27.70       25.32      1.67 o 
   5  10   4       59.55       68.83      4.60 o 
   6  10   4       27.72       28.45      1.57 o 
   7  10   4       37.11       33.37      3.83 o 
  -4  11   4      104.90      109.63      3.76 o 
  -3  11   4       44.64       48.21      2.02 o 
  -2  11   4       18.40       19.47      1.37 o 
  -1  11   4       48.96       44.79      2.19 o 
   0  11   4      122.15      129.64      3.53 o 
   1  11   4      122.71      121.01      3.38 o 
   2  11   4        1.87        1.41      1.59 o 
   3  11   4        4.82        3.73      1.03 o 
   4  11   4       72.22       79.66      2.83 o 
   5  11   4      135.63      146.80      3.89 o 
   6  11   4       10.01       17.90      2.30 o 
  -2  12   4      301.57      327.33     11.56 o 
  -1  12   4       49.43       52.02      2.47 o 
   0  12   4       17.13       12.11      1.45 o 
   1  12   4       61.25       64.42      2.63 o 
   2  12   4      113.42      112.74      4.86 o 
   3  12   4      201.23      196.94      8.25 o 
   4  12   4       20.51       23.89      1.88 o 
   5  12   4        0.87        1.84      1.11 o 
   0  13   4      102.37      109.77      3.68 o 
   1  13   4       61.98       70.75      2.95 o 
   2  13   4        7.53       11.48      1.57 o 
  -3 -12   5       25.16       21.86      2.51 o 
  -2 -12   5       39.70       46.68      2.32 o 
  -1 -12   5       41.23       43.64      2.24 o 
   0 -12   5       53.55       60.67      3.81 o 
   1 -12   5       20.25       23.07      1.81 o 
   2 -12   5       15.19       17.46      2.49 o 
  -5 -11   5        5.52        4.78      1.50 o 
  -4 -11   5        6.36        6.77      1.28 o 
  -3 -11   5       26.68       29.61      2.15 o 
  -2 -11   5       21.38       24.43      1.41 o 
  -1 -11   5        0.24        0.39      0.84 o 
   0 -11   5       16.15       15.12      1.45 o 
   1 -11   5       21.93       22.69      1.65 o 
   2 -11   5        8.27        4.40      1.61 o 
   3 -11   5       21.70       23.06      1.93 o 
  -6 -10   5        0.85        1.27      1.50 o 
  -5 -10   5        0.00        0.26      0.83 o 
  -4 -10   5        5.27        5.49      1.01 o 
  -3 -10   5       14.98       14.49      1.16 o 
  -2 -10   5       21.50       22.35      1.32 o 
  -1 -10   5       77.00       78.65      2.10 o 
   0 -10   5       11.17       12.17      1.04 o 
   1 -10   5        2.99        3.53      1.12 o 
   2 -10   5        3.92        4.56      0.90 o 
   3 -10   5      237.48      237.00      5.08 o 
   4 -10   5       76.94       75.22      3.09 o 
   5 -10   5       58.49       60.28      3.19 o 
  -7  -9   5        3.88        3.00      2.08 o 
  -6  -9   5        8.73       10.43      1.60 o 
  -5  -9   5       10.39       10.48      1.50 o 
  -4  -9   5       43.26       40.10      1.70 o 
  -3  -9   5      101.38       97.90      2.36 o 
  -2  -9   5       26.44       26.82      1.32 o 
  -1  -9   5      189.83      187.14      3.48 o 
   0  -9   5      105.98      104.80      2.62 o 
   1  -9   5       64.65       67.43      1.62 o 
   2  -9   5      273.88      264.66      3.98 o 
   3  -9   5      410.55      406.63      6.81 o 
   4  -9   5        0.47        0.11      1.03 o 
   5  -9   5        8.43        7.94      1.49 o 
  -7  -8   5       87.64       78.82      3.17 o 
  -6  -8   5        0.00        0.14      0.78 o 
  -5  -8   5       87.75       84.65      2.29 o 
  -4  -8   5       12.95        9.79      1.40 o 
  -3  -8   5      211.57      204.90      3.35 o 
  -2  -8   5      479.20      450.77      5.62 o 
  -1  -8   5       16.05       16.01      1.03 o 
   0  -8   5      143.24      142.11      2.50 o 
   1  -8   5      203.82      206.77      2.76 o 
   2  -8   5      235.32      244.00      3.10 o 
   3  -8   5       16.76       20.37      1.96 o 
   4  -8   5       35.43       40.35      2.14 o 
   5  -8   5       99.81       92.73      3.23 o 
   6  -8   5        9.55        7.41      1.47 o 
  -8  -7   5        0.83        0.61      1.28 o 
  -7  -7   5       22.52       24.11      1.49 o 
  -6  -7   5       47.09       46.17      1.80 o 
  -5  -7   5       19.10       17.26      1.18 o 
  -4  -7   5      145.38      147.51      2.85 o 
  -3  -7   5      154.33      144.14      2.66 o 
  -2  -7   5      271.58      255.69      3.59 o 
  -1  -7   5       77.33       81.74      2.64 o 
   0  -7   5      243.99      234.66      2.79 o 
   1  -7   5       59.48       58.32      1.35 o 
   2  -7   5       72.37       67.94      1.51 o 
   3  -7   5      546.40      535.20      8.12 o 
   4  -7   5      194.16      191.88      3.30 o 
   5  -7   5       90.15       83.00      2.95 o 
   6  -7   5       10.63        8.28      1.41 o 
   7  -7   5       78.90       75.10      4.58 o 
  -8  -6   5       14.19       15.51      3.79 o 
  -7  -6   5        2.06        0.97      0.80 o 
  -6  -6   5        1.64        1.82      0.81 o 
  -5  -6   5       38.16       41.88      1.59 o 
  -4  -6   5      562.40      529.40      6.08 o 
  -3  -6   5      379.31      377.75      4.65 o 
  -2  -6   5       41.18       45.47      1.36 o 
  -1  -6   5        2.07        4.54      0.47 o 
   0  -6   5       96.48       92.82      1.53 o 
   1  -6   5      240.47      242.31      2.76 o 
   2  -6   5      596.29      580.47      5.29 o 
   3  -6   5       20.45       20.50      1.06 o 
   4  -6   5       50.06       43.65      1.82 o 
   5  -6   5      293.63      267.62      4.10 o 
   6  -6   5       31.35       39.65      2.19 o 
   7  -6   5        0.87        0.38      1.16 o 
  -8  -5   5        0.12        0.87      1.08 o 
  -7  -5   5        0.13        0.00      0.66 o 
  -6  -5   5       47.25       46.37      1.74 o 
  -5  -5   5       84.65       80.50      2.03 o 
  -4  -5   5      169.80      155.18      3.88 o 
  -3  -5   5       20.83       21.85      1.01 o 
  -2  -5   5      391.34      356.83      3.45 o 
  -1  -5   5       42.09       44.42      1.16 o 
   0  -5   5        1.19        1.01      0.33 o 
   1  -5   5        7.20        4.96      0.45 o 
   2  -5   5        2.43        3.41      1.41 o 
   3  -5   5      285.90      250.42      3.93 o 
   4  -5   5      760.79      751.64      7.89 o 
   5  -5   5       72.98       70.68      1.98 o 
   6  -5   5        0.05        0.00      0.63 o 
   7  -5   5        1.89        0.26      1.04 o 
   8  -5   5        1.04        0.69      1.10 o 
  -8  -4   5        0.01        0.08      1.08 o 
  -7  -4   5        2.93        3.89      0.84 o 
  -6  -4   5        4.07        4.37      0.79 o 
  -5  -4   5       11.04       13.82      1.34 o 
  -4  -4   5      100.64       93.84      1.96 o 
  -3  -4   5        5.68        1.88      0.84 o 
  -2  -4   5       58.92       45.98      1.33 o 
  -1  -4   5       17.93       30.24      1.52 o 
   0  -4   5      138.11      130.20      1.64 o 
   1  -4   5       18.49       34.78      0.84 o 
   2  -4   5      857.43      810.65      6.62 o 
   3  -4   5     1324.10     1271.92      9.92 o 
   4  -4   5      439.37      424.43      5.05 o 
   5  -4   5      156.39      148.53      2.77 o 
   6  -4   5      156.19      158.16      3.04 o 
   7  -4   5       35.01       33.00      1.62 o 
   8  -4   5       25.82       19.98      1.48 o 
  -9  -3   5        0.01        0.17      2.52 o 
  -8  -3   5        2.36        3.57      1.23 o 
  -7  -3   5        0.21        0.00      0.68 o 
  -6  -3   5        0.00        0.00      0.80 o 
  -5  -3   5        0.02        0.00      0.55 o 
  -4  -3   5      934.77      964.23      7.91 o 
  -3  -3   5     1060.60     1150.57     10.69 o 
  -2  -3   5      109.11      113.81      2.22 o 
  -1  -3   5      702.39      798.49      6.30 o 
   0  -3   5      299.00      386.34      3.65 o 
   1  -3   5      494.13      483.69      4.14 o 
   2  -3   5     1110.28     1177.26      9.03 o 
   3  -3   5      331.15      376.68      3.80 o 
   4  -3   5      149.02      139.58      2.42 o 
   5  -3   5       19.65       19.71      1.09 o 
   6  -3   5       32.92       32.53      1.44 o 
   7  -3   5       55.05       56.30      2.18 o 
   8  -3   5       18.28       17.90      3.40 o 
  -9  -2   5       37.33       42.92      2.48 o 
  -8  -2   5       91.03       96.76      9.23 o 
  -7  -2   5       16.41       19.55      1.24 o 
  -6  -2   5      148.68      152.62      5.89 o 
  -5  -2   5      575.71      604.68      5.60 o 
  -4  -2   5       61.35       56.22      1.22 o 
  -3  -2   5       32.76       42.93      0.98 o 
  -2  -2   5       34.66       52.76      1.61 o 
  -1  -2   5      382.37      375.36      4.00 o 
   0  -2   5     1732.01     1825.58     13.30 o 
   1  -2   5       23.62       30.50      0.95 o 
   2  -2   5       12.64       21.68      0.63 o 
   3  -2   5      449.86      439.18      4.88 o 
   4  -2   5     1512.99     1502.26     13.59 o 
   5  -2   5       71.90       63.23      1.73 o 
   6  -2   5      101.16       87.35      2.21 o 
   7  -2   5       11.49       13.88      1.15 o 
   8  -2   5       48.41       47.08      3.87 o 
   9  -2   5       10.39       11.30      1.33 o 
  -9  -1   5       17.91       17.36      4.07 o 
  -8  -1   5        0.81        0.24      1.55 o 
  -7  -1   5      128.78      130.75      3.45 o 
  -6  -1   5       33.61       36.82      1.36 o 
  -5  -1   5       76.12       81.10      1.63 o 
  -4  -1   5        7.97        7.14      0.57 o 
  -3  -1   5     1208.57     1148.01      8.96 o 
  -2  -1   5      664.63      667.46      5.43 o 
  -1  -1   5      791.63      851.74      9.05 o 
   0  -1   5     2431.17     2400.12     27.64 o 
   1  -1   5     1031.57      879.63      6.74 o 
   2  -1   5        0.47        0.24      0.24 o 
   3  -1   5     2183.26     2368.28     17.20 o 
   4  -1   5        0.02        1.25      0.62 o 
   5  -1   5      227.58      230.68      3.37 o 
   6  -1   5      342.25      355.97      4.80 o 
   7  -1   5      132.27      113.52      2.63 o 
   8  -1   5       47.87       43.22      1.88 o 
   9  -1   5        0.35        0.14      0.91 o 
  -9   0   5       15.55       14.05      2.27 o 
  -8   0   5       16.66       18.42      1.67 o 
  -7   0   5      129.54      122.74      2.74 o 
  -6   0   5        1.65        0.68      0.76 o 
  -5   0   5      210.04      207.35      2.70 o 
  -4   0   5      469.56      482.29      4.55 o 
  -3   0   5      990.66      992.11      8.02 o 
  -2   0   5     1101.76     1198.88     12.41 o 
  -1   0   5     5555.68     5512.97     38.95 o 
   0   0   5      422.11      388.82      3.98 o 
   1   0   5     1022.01      961.81      7.27 o 
   2   0   5        5.47        1.61      0.27 o 
   3   0   5      109.03      107.65      1.40 o 
   4   0   5       89.02       83.30      1.72 o 
   5   0   5      338.63      361.52      4.49 o 
   6   0   5       73.19       64.05      1.88 o 
   7   0   5        8.12        7.86      1.14 o 
   8   0   5        1.48        4.34      0.95 o 
   9   0   5        4.00        1.72      0.96 o 
  -9   1   5        0.68        3.24      1.66 o 
  -8   1   5       17.81       16.09      1.60 o 
  -7   1   5      535.20      541.87      8.22 o 
  -6   1   5        0.18        0.00      0.56 o 
  -5   1   5      109.98      114.41      1.94 o 
  -4   1   5      110.51       99.33      1.66 o 
  -3   1   5       26.67       25.35      0.93 o 
  -2   1   5      516.48      547.85      5.61 o 
  -1   1   5      278.27      203.84      2.05 o 
   0   1   5     1647.67     1815.12     13.17 o 
   1   1   5      192.87      160.07      1.68 o 
   2   1   5     2848.33     2646.66     21.77 o 
   3   1   5     1318.02     1315.44      9.94 o 
   4   1   5        0.12        0.26      0.28 o 
   5   1   5      231.47      230.40      3.30 o 
   6   1   5      368.73      364.01      4.75 o 
   7   1   5      158.51      145.35      2.98 o 
   8   1   5       39.99       42.06      1.85 o 
   9   1   5       13.85        7.23      1.42 o 
  -8   2   5        2.24        4.87      1.84 o 
  -7   2   5        0.37        0.03      0.82 o 
  -6   2   5       28.81       26.11      1.33 o 
  -5   2   5      532.31      560.09      5.38 o 
  -4   2   5      188.63      182.59      2.38 o 
  -3   2   5      164.65      141.64      1.87 o 
  -2   2   5     1924.24     2112.98     15.51 o 
  -1   2   5      117.87       82.49      1.17 o 
   0   2   5     2376.41     2346.67     16.87 o 
   1   2   5     2286.92     2263.87     16.32 o 
   2   2   5       78.82      121.64      1.50 o 
   3   2   5      318.63      303.46      4.25 o 
   4   2   5      207.44      228.77      4.56 o 
   5   2   5        5.55        5.09      0.71 o 
   6   2   5        8.14        5.67      0.92 o 
   7   2   5      278.69      268.94      4.21 o 
   8   2   5       27.78       21.44      1.79 o 
   9   2   5        6.02        4.87      1.34 o 
  -8   3   5       42.94       49.54      2.52 o 
  -7   3   5       20.43       22.97      1.74 o 
  -6   3   5       34.85       41.53      3.03 o 
  -5   3   5      549.32      548.63      6.32 o 
  -4   3   5       11.07       13.71      0.72 o 
  -3   3   5        7.20        7.44      0.50 o 
  -2   3   5       12.36        4.93      0.39 o 
  -1   3   5       35.36       36.59      0.97 o 
   0   3   5      652.86      737.45      5.86 o 
   1   3   5        7.03        1.40      0.73 o 
   2   3   5       98.14       88.46      1.28 o 
   3   3   5      333.72      335.03      3.21 o 
   4   3   5       68.45       57.49      1.37 o 
   5   3   5        0.99        0.76      0.56 o 
   6   3   5        1.00        0.00      0.57 o 
   7   3   5       77.51       80.29      2.77 o 
   8   3   5        4.71        4.13      1.38 o 
   9   3   5        0.01        1.13      1.17 o 
  -8   4   5       40.10       37.23      2.34 o 
  -7   4   5       94.64      100.37      6.20 o 
  -6   4   5       18.19       17.33      1.56 o 
  -5   4   5        7.75        7.79      0.85 o 
  -4   4   5        1.78        2.79      0.64 o 
  -3   4   5      184.36      177.97      2.78 o 
  -2   4   5      168.61      192.54      3.15 o 
  -1   4   5       72.36       62.16      1.46 o 
   0   4   5      991.02      964.11     10.83 o 
   1   4   5       10.40       11.77      0.50 o 
   2   4   5      759.00      742.04      6.06 o 
   3   4   5       54.47       51.76      1.07 o 
   4   4   5        0.06        0.34      0.33 o 
   5   4   5       18.37       22.80      0.86 o 
   6   4   5      239.54      218.74      4.41 o 
   7   4   5       16.55       12.82      1.46 o 
   8   4   5       93.72       95.22      3.31 o 
   9   4   5        2.41        4.03      1.40 o 
  -8   5   5       37.83       34.66      6.12 o 
  -7   5   5        1.79        3.71      1.24 o 
  -6   5   5       20.79       22.14      1.74 o 
  -5   5   5      482.73      473.23      5.95 o 
  -4   5   5      151.42      161.35      2.91 o 
  -3   5   5       11.11       10.73      0.84 o 
  -2   5   5      335.52      338.12      4.19 o 
  -1   5   5      540.16      459.63      8.63 o 
   0   5   5     3461.44     3682.29     26.39 o 
   1   5   5      263.27      291.76      2.94 o 
   2   5   5       58.19       60.16      1.16 o 
   3   5   5      214.98      225.49      2.57 o 
   4   5   5      177.81      192.51      2.39 o 
   5   5   5       13.46       11.38      0.84 o 
   6   5   5       53.86       56.44      2.29 o 
   7   5   5        0.14        0.00      0.89 o 
   8   5   5       19.44       30.32      2.13 o 
   9   5   5        2.56        1.97      2.47 o 
  -7   6   5       95.35       96.49      3.51 o 
  -6   6   5      228.41      221.22      5.05 o 
  -5   6   5      142.17      143.52      2.98 o 
  -4   6   5        5.12        4.45      0.82 o 
  -3   6   5      341.87      329.16      4.44 o 
  -2   6   5      841.52      821.03     10.97 o 
  -1   6   5      223.03      203.89      3.04 o 
   0   6   5       17.07       17.49      0.88 o 
   1   6   5        7.23        4.66      0.89 o 
   2   6   5       44.03       43.67      1.55 o 
   3   6   5       22.55       22.02      0.85 o 
   4   6   5       65.67       54.44      1.56 o 
   5   6   5       86.38       79.76      1.96 o 
   6   6   5      156.92      140.07      3.55 o 
   7   6   5       21.03       17.22      1.63 o 
   8   6   5       12.46        9.74      3.02 o 
  -7   7   5       10.82       12.57      1.87 o 
  -6   7   5        1.60        3.91      1.20 o 
  -5   7   5       41.03       39.55      1.71 o 
  -4   7   5        5.22        4.02      0.82 o 
  -3   7   5      121.10      119.28      2.56 o 
  -2   7   5      112.93       98.63      2.23 o 
  -1   7   5     1061.74     1032.88     10.11 o 
   0   7   5      850.11      807.28      8.15 o 
   1   7   5      108.64      118.88      2.20 o 
   2   7   5      396.33      382.32      3.87 o 
   3   7   5       34.85       34.65      1.33 o 
   4   7   5      868.85      846.39      8.64 o 
   5   7   5       86.71       87.90      4.02 o 
   6   7   5        1.39        0.89      1.11 o 
   7   7   5        4.46        5.24      1.32 o 
   8   7   5        7.54       13.49      3.31 o 
  -6   8   5       41.32       37.87      2.69 o 
  -5   8   5       96.94      101.75      3.43 o 
  -4   8   5        0.74        0.65      0.89 o 
  -3   8   5       61.33       61.60      2.26 o 
  -2   8   5      473.96      442.73      8.42 o 
  -1   8   5       13.98       11.03      0.93 o 
   0   8   5        0.96        1.63      0.69 o 
   1   8   5      111.23       97.77      2.11 o 
   2   8   5       41.16       41.69      2.19 o 
   3   8   5        0.70        1.41      0.70 o 
   4   8   5        2.95        2.37      0.70 o 
   5   8   5        8.62        8.30      0.94 o 
   6   8   5       12.08        8.31      0.99 o 
   7   8   5        0.46        0.75      1.05 o 
   8   8   5        0.17        0.00      1.29 o 
  -5   9   5        3.24        0.00      1.78 o 
  -4   9   5      121.31      105.45      3.03 o 
  -3   9   5      346.03      353.68      5.15 o 
  -2   9   5       15.18       17.78      1.20 o 
  -1   9   5      104.04      111.40      3.53 o 
   0   9   5      128.68      125.47      3.01 o 
   1   9   5        0.36        0.69      1.07 o 
   2   9   5        2.63        2.51      1.63 o 
   3   9   5        0.29        0.00      0.70 o 
   4   9   5        3.11        4.70      0.96 o 
   5   9   5        0.55        0.00      0.69 o 
   6   9   5      137.25      129.35      2.92 o 
   7   9   5        0.08        0.87      1.14 o 
  -4  10   5       17.51       21.08      1.46 o 
  -3  10   5      137.67      142.70      3.30 o 
  -2  10   5       85.97       86.90      3.00 o 
  -1  10   5      479.11      467.30      6.06 o 
   0  10   5       54.34       61.40      2.26 o 
   1  10   5       52.50       43.11      2.02 o 
   2  10   5       18.38       16.23      1.39 o 
   3  10   5       23.91       21.89      1.56 o 
   4  10   5        4.11        3.91      1.48 o 
   5  10   5        0.01        0.00      1.19 o 
   6  10   5        0.00        0.00      0.73 o 
   7  10   5        8.40        9.29      1.63 o 
  -3  11   5       66.44       56.90      2.18 o 
  -2  11   5      101.03      111.83      4.88 o 
  -1  11   5      192.75      200.07      3.74 o 
   0  11   5        0.78        1.84      0.86 o 
   1  11   5        4.69        4.73      1.05 o 
   2  11   5        8.52        4.94      1.34 o 
   3  11   5       57.96       50.67      2.33 o 
   4  11   5       16.07       14.07      1.52 o 
   5  11   5       28.88       29.49      4.48 o 
   6  11   5        4.57        7.51      1.32 o 
  -2  12   5        4.02        5.47      1.32 o 
  -1  12   5        3.87        2.88      1.11 o 
   0  12   5       42.74       47.28      2.33 o 
   1  12   5        0.01        0.00      1.09 o 
   2  12   5        3.91        5.95      1.35 o 
   3  12   5       28.75       29.50      2.05 o 
   4  12   5       13.27       10.80      1.54 o 
   1  13   5       31.95       40.41      4.13 o 
  -2 -12   6       27.18       27.79      2.84 o 
  -1 -12   6        7.97        8.33      1.99 o 
   0 -12   6       12.42       12.68      2.23 o 
   1 -12   6      222.39      236.95      7.21 o 
  -4 -11   6        4.01        4.55      1.42 o 
  -3 -11   6        1.51        2.32      1.12 o 
  -2 -11   6        1.65        2.07      1.11 o 
  -1 -11   6       44.08       43.17      2.19 o 
   0 -11   6       56.07       62.23      2.49 o 
   1 -11   6       15.09       13.53      1.45 o 
   2 -11   6       28.15       30.22      2.68 o 
   3 -11   6       65.47       73.91      4.10 o 
  -5 -10   6        0.14        0.00      1.49 o 
  -4 -10   6       48.13       37.88      2.29 o 
  -3 -10   6       76.81       80.03      3.12 o 
  -2 -10   6      107.16      111.83      5.30 o 
  -1 -10   6       24.37       26.42      1.38 o 
   0 -10   6       15.01       14.30      1.12 o 
   1 -10   6      229.92      216.82      4.39 o 
   2 -10   6       57.58       59.53      3.24 o 
   3 -10   6       58.77       66.08      2.73 o 
   4 -10   6        0.30        3.14      1.30 o 
  -6  -9   6        0.40        0.00      1.17 o 
  -5  -9   6       27.92       29.06      3.02 o 
  -4  -9   6      168.39      158.78      4.11 o 
  -3  -9   6       14.87       16.21      1.51 o 
  -2  -9   6       18.66       20.16      1.22 o 
  -1  -9   6       11.02       14.83      1.69 o 
   0  -9   6      242.13      262.03      3.86 o 
   1  -9   6      205.07      196.77      2.83 o 
   2  -9   6        2.22        1.36      0.66 o 
   3  -9   6      140.21      145.64      4.48 o 
   4  -9   6       16.13       13.98      1.71 o 
   5  -9   6        2.69        1.16      1.25 o 
  -7  -8   6       26.99       22.38      2.03 o 
  -6  -8   6       27.08       28.17      2.09 o 
  -5  -8   6       61.94       61.04      2.76 o 
  -4  -8   6       27.62       26.99      1.38 o 
  -3  -8   6      243.77      232.02      4.55 o 
  -2  -8   6       81.38       73.60      3.39 o 
  -1  -8   6      253.21      258.73      3.70 o 
   0  -8   6     1854.71     1821.82     14.17 o 
   1  -8   6       72.35       67.05      1.58 o 
   2  -8   6        0.60        1.03      0.92 o 
   3  -8   6      109.52      103.90      2.38 o 
   4  -8   6        1.29        3.82      1.16 o 
   5  -8   6        0.10        0.00      0.96 o 
   6  -8   6        2.01        0.05      1.18 o 
  -7  -7   6      101.79      123.64      3.89 o 
  -6  -7   6      139.99      135.55      3.90 o 
  -5  -7   6       97.32      103.31      6.08 o 
  -4  -7   6      364.20      368.43      7.62 o 
  -3  -7   6        8.96       10.96      1.72 o 
  -2  -7   6      717.96      698.72      7.35 o 
  -1  -7   6        0.21        0.14      0.77 o 
   0  -7   6      282.35      281.79      3.19 o 
   1  -7   6      583.11      567.57      5.32 o 
   2  -7   6      289.98      291.08      3.39 o 
   3  -7   6       96.96       87.93      2.12 o 
   4  -7   6        3.62        5.80      0.92 o 
   5  -7   6       13.97       15.53      1.59 o 
   6  -7   6        0.00        0.00      1.53 o 
   7  -7   6        0.80        1.10      1.19 o 
  -8  -6   6        5.76        5.26      1.51 o 
  -7  -6   6       20.69       16.32      2.69 o 
  -6  -6   6      163.82      160.74      6.52 o 
  -5  -6   6       47.72       49.92      1.71 o 
  -4  -6   6      223.12      225.39      3.49 o 
  -3  -6   6       30.90       28.05      1.68 o 
  -2  -6   6       19.72       18.01      0.98 o 
  -1  -6   6      218.84      235.13      2.71 o 
   0  -6   6        0.05        0.43      0.38 o 
   1  -6   6       14.91       18.60      0.80 o 
   2  -6   6       20.49       21.27      0.91 o 
   3  -6   6      721.57      703.78     10.84 o 
   4  -6   6      172.49      167.34      3.01 o 
   5  -6   6        0.12        0.00      0.64 o 
   6  -6   6        0.01        0.75      0.74 o 
   7  -6   6        1.20        0.93      1.03 o 
  -8  -5   6        0.09        1.35      2.22 o 
  -7  -5   6        0.03        0.00      1.01 o 
  -6  -5   6       57.74       61.30      1.94 o 
  -5  -5   6       60.97       55.18      1.72 o 
  -4  -5   6      203.99      197.33      3.11 o 
  -3  -5   6      610.87      578.43      6.33 o 
  -2  -5   6      430.36      446.48      4.19 o 
  -1  -5   6      504.92      559.92      4.94 o 
   0  -5   6        1.08        0.50      0.35 o 
   1  -5   6      106.61      111.39      2.55 o 
   2  -5   6      281.76      298.18      3.17 o 
   3  -5   6      594.35      589.22      6.38 o 
   4  -5   6        1.19        0.44      1.00 o 
   5  -5   6       14.75       14.10      1.06 o 
   6  -5   6       34.14       31.51      1.52 o 
   7  -5   6        1.81        2.57      0.82 o 
   8  -5   6        0.36        0.00      1.00 o 
  -8  -4   6       37.64       39.98      3.67 o 
  -7  -4   6        0.27        0.00      0.71 o 
  -6  -4   6       14.40       11.15      1.01 o 
  -5  -4   6      188.17      192.92      3.68 o 
  -4  -4   6      827.12      811.33      8.21 o 
  -3  -4   6       16.06       14.76      0.90 o 
  -2  -4   6       37.84       44.66      1.22 o 
  -1  -4   6      100.09       82.17      1.28 o 
   0  -4   6        0.21        0.13      0.29 o 
   1  -4   6      136.36      175.40      2.07 o 
   2  -4   6        9.69       11.33      0.59 o 
   3  -4   6       98.65      122.63      1.78 o 
   4  -4   6        0.01        0.00      0.53 o 
   5  -4   6       66.48       62.68      1.81 o 
   6  -4   6        0.88        2.77      0.77 o 
   7  -4   6        5.23        2.36      0.81 o 
   8  -4   6        0.05        0.00      0.82 o 
  -8  -3   6       11.02        9.47      2.46 o 
  -7  -3   6        5.85        7.39      0.97 o 
  -6  -3   6       24.51       25.34      1.82 o 
  -5  -3   6       25.10       24.92      1.20 o 
  -4  -3   6      473.30      511.55      4.81 o 
  -3  -3   6       29.90       22.89      0.79 o 
  -2  -3   6      139.90      134.99      2.28 o 
  -1  -3   6      187.52      201.44      2.14 o 
   0  -3   6      254.36      284.96      2.75 o 
   1  -3   6      136.64      161.00      1.88 o 
   2  -3   6       61.24       74.19      1.24 o 
   3  -3   6      285.86      262.50      2.77 o 
   4  -3   6      388.77      360.85      4.47 o 
   5  -3   6        1.22        0.49      0.57 o 
   6  -3   6        0.82        0.71      0.63 o 
   7  -3   6       76.47       68.05      2.37 o 
   8  -3   6        0.22        1.52      0.86 o 
  -8  -2   6      108.21      119.54      5.76 o 
  -7  -2   6       91.21       97.59      2.81 o 
  -6  -2   6       75.27       76.68      2.03 o 
  -5  -2   6       52.60       46.29      1.30 o 
  -4  -2   6        4.12        1.28      0.45 o 
  -3  -2   6      321.11      311.66      3.17 o 
  -2  -2   6      198.77      240.62      3.45 o 
  -1  -2   6      940.16     1031.94      7.96 o 
   0  -2   6      464.09      465.74      3.95 o 
   1  -2   6     2798.82     2834.02     20.37 o 
   2  -2   6      259.59      305.33      2.95 o 
   3  -2   6       10.57        8.61      0.49 o 
   4  -2   6      241.76      243.71      3.39 o 
   5  -2   6      183.70      171.13      3.59 o 
   6  -2   6       74.31       73.63      2.03 o 
   7  -2   6       11.53        9.23      1.05 o 
   8  -2   6        2.11        2.55      0.89 o 
   9  -2   6       20.86       26.34      1.74 o 
  -8  -1   6       11.38        8.06      2.93 o 
  -7  -1   6       30.07       30.93      1.53 o 
  -6  -1   6      247.80      245.38      3.23 o 
  -5  -1   6      551.31      535.12      5.20 o 
  -4  -1   6       79.17       83.98      1.83 o 
  -3  -1   6      447.41      463.64      4.27 o 
  -2  -1   6     1855.51     1982.05     14.61 o 
  -1  -1   6       82.48      113.60      1.86 o 
   0  -1   6        4.32        8.48      0.55 o 
   1  -1   6       45.87       74.18      1.19 o 
   2  -1   6       13.92       10.13      0.55 o 
   3  -1   6       20.66       34.52      1.27 o 
   4  -1   6       11.85       14.12      1.07 o 
   5  -1   6      870.89      845.76      8.63 o 
   6  -1   6       13.94       12.23      1.01 o 
   7  -1   6       23.03       28.20      1.43 o 
   8  -1   6       17.96       10.22      1.40 o 
   9  -1   6       22.82       41.12      2.00 o 
  -8   0   6        1.62        2.35      1.41 o 
  -7   0   6        0.85        1.56      0.80 o 
  -6   0   6       14.66       12.04      0.87 o 
  -5   0   6        0.26        0.77      0.53 o 
  -4   0   6        0.07        0.71      0.54 o 
  -3   0   6      523.93      537.92      4.82 o 
  -2   0   6       19.80       19.27      0.67 o 
  -1   0   6      125.50      119.31      1.40 o 
   0   0   6        0.52        1.48      1.25 o 
   1   0   6      238.11      305.04      2.77 o 
   2   0   6       52.86       52.17      1.02 o 
   3   0   6      249.79      267.78      3.47 o 
   4   0   6       10.01        5.63      0.60 o 
   5   0   6       52.03       46.35      1.49 o 
   6   0   6       43.96       50.66      1.68 o 
   7   0   6       16.01        8.85      0.98 o 
   8   0   6       10.39        5.63      1.64 o 
   9   0   6       12.01       13.47      1.37 o 
  -8   1   6       30.06       35.85      2.12 o 
  -7   1   6       32.47       31.29      1.91 o 
  -6   1   6        2.88        2.88      0.67 o 
  -5   1   6      453.51      457.13      4.68 o 
  -4   1   6      163.77      151.26      2.16 o 
  -3   1   6      106.15       76.92      1.54 o 
  -2   1   6      254.65      266.21      2.76 o 
  -1   1   6      698.28      829.22      6.54 o 
   0   1   6      287.24      296.84      2.72 o 
   1   1   6      299.32      359.92      3.20 o 
   2   1   6      388.94      467.87      4.04 o 
   3   1   6      287.41      265.58      2.70 o 
   4   1   6        2.22        3.56      0.53 o 
   5   1   6       97.95       98.14      2.07 o 
   6   1   6      271.87      266.22      3.92 o 
   7   1   6       24.94       29.49      1.96 o 
   8   1   6       10.97        6.61      1.77 o 
   9   1   6        7.14        3.28      1.32 o 
  -8   2   6        6.94        5.80      1.29 o 
  -7   2   6       25.24       27.60      1.82 o 
  -6   2   6      287.92      268.24      4.05 o 
  -5   2   6      128.61      122.10      2.72 o 
  -4   2   6      103.41      105.27      1.78 o 
  -3   2   6        6.84       16.78      0.99 o 
  -2   2   6      331.35      423.07      3.88 o 
  -1   2   6       15.86       20.93      0.66 o 
   0   2   6      682.00      799.09      6.31 o 
   2   2   6        3.64        3.41      0.35 o 
   3   2   6      138.29      188.98      2.57 o 
   4   2   6      151.63      152.53      2.11 o 
   5   2   6       42.85       44.95      1.59 o 
   6   2   6        3.22        4.89      1.15 o 
   7   2   6      146.19      157.56      3.12 o 
   8   2   6       73.14       74.70      2.91 o 
   9   2   6       41.65       48.05      4.49 o 
  -8   3   6       39.42       40.12      2.34 o 
  -7   3   6       20.02       15.42      1.87 o 
  -6   3   6       38.66       42.43      1.65 o 
  -5   3   6        3.74        6.15      0.83 o 
  -4   3   6       79.13       74.60      1.82 o 
  -3   3   6       32.11       45.12      1.63 o 
  -2   3   6      254.43      259.87      2.71 o 
  -1   3   6      405.14      483.21      4.55 o 
   0   3   6      757.41      818.20      7.46 o 
   1   3   6        0.04        0.02      0.28 o 
   2   3   6       89.17       92.31      2.31 o 
   3   3   6      528.27      576.12      5.77 o 
   4   3   6       17.56       13.17      0.81 o 
   5   3   6       39.08       38.27      1.34 o 
   6   3   6      185.23      177.05      4.07 o 
   7   3   6       13.03       10.91      1.75 o 
   8   3   6        5.61        6.26      1.38 o 
   9   3   6       25.29       19.29      1.96 o 
  -8   4   6        3.72        5.26      2.63 o 
  -7   4   6       19.27       20.78      1.77 o 
  -6   4   6      106.21      108.35      2.79 o 
  -5   4   6        1.43        0.00      0.58 o 
  -4   4   6        2.35        1.56      0.63 o 
  -3   4   6      522.53      523.75      5.88 o 
  -2   4   6       37.60       29.89      1.92 o 
  -1   4   6        5.29        1.32      0.33 o 
   0   4   6       45.47       34.16      0.82 o 
   1   4   6      280.96      290.82      2.91 o 
   2   4   6      925.64      970.28      7.75 o 
   3   4   6      188.63      183.42      2.23 o 
   4   4   6       19.70       20.83      0.80 o 
   5   4   6      160.19      154.16      3.48 o 
   6   4   6        0.88        0.20      1.51 o 
   7   4   6      260.36      240.93      5.04 o 
   8   4   6       22.33       24.50      1.91 o 
   9   4   6       11.70       12.18      1.74 o 
  -7   5   6        7.43        3.73      1.78 o 
  -6   5   6       63.45       57.97      4.53 o 
  -5   5   6       11.78       10.22      1.02 o 
  -4   5   6       23.83       22.42      1.18 o 
  -3   5   6       53.90       43.30      1.56 o 
  -2   5   6       40.35       31.71      1.50 o 
  -1   5   6      162.34      162.79      2.58 o 
   0   5   6      357.47      389.59      3.68 o 
   1   5   6      249.44      250.57      2.70 o 
   2   5   6       57.93       55.70      1.35 o 
   3   5   6        6.88        8.03      0.91 o 
   4   5   6        8.73        8.94      0.90 o 
   5   5   6       21.27       18.85      1.37 o 
   6   5   6       36.11       39.43      4.27 o 
   7   5   6       20.44       26.53      1.85 o 
   8   5   6       26.92       31.62      2.09 o 
   9   5   6       11.43        7.31      1.52 o 
  -7   6   6       22.96       20.41      2.51 o 
  -6   6   6        1.01        1.80      1.03 o 
  -5   6   6        0.37        1.09      0.73 o 
  -4   6   6       58.12       60.92      1.90 o 
  -3   6   6       44.59       48.71      2.82 o 
  -2   6   6      331.82      328.39      4.36 o 
  -1   6   6      553.26      583.72      6.38 o 
   0   6   6      153.70      160.91      2.62 o 
   1   6   6       34.67       30.68      1.36 o 
   2   6   6      135.03      131.54      2.36 o 
   3   6   6      134.99      126.21      1.93 o 
   4   6   6      784.03      774.53      7.96 o 
   5   6   6       79.88       88.30      2.07 o 
   6   6   6       39.41       36.99      2.03 o 
   7   6   6       30.02       27.65      1.90 o 
   8   6   6       14.10       14.06      4.20 o 
  -6   7   6       14.47       21.71      4.14 o 
  -5   7   6       14.53       13.85      1.20 o 
  -4   7   6       77.33       77.79      2.24 o 
  -3   7   6       34.61       32.19      1.81 o 
  -2   7   6       29.86       32.60      1.39 o 
  -1   7   6      380.69      348.81      4.58 o 
   0   7   6      465.34      484.38      5.60 o 
   1   7   6       10.73       13.92      0.93 o 
   2   7   6      144.11      133.68      2.01 o 
   3   7   6      208.99      205.46      3.02 o 
   4   7   6        4.00        5.15      0.78 o 
   5   7   6        0.01        0.88      0.66 o 
   6   7   6        5.48        6.87      1.21 o 
   7   7   6       95.91      104.43      3.40 o 
   8   7   6       70.52       73.54      3.95 o 
  -6   8   6        1.96        0.00      1.66 o 
  -5   8   6       13.08       12.21      1.23 o 
  -4   8   6       11.23        4.76      0.92 o 
  -3   8   6        9.18       11.91      1.08 o 
  -2   8   6        0.21        0.70      0.65 o 
  -1   8   6      119.03      118.01      3.13 o 
   0   8   6       30.56       24.95      1.24 o 
   1   8   6      503.29      470.38      5.58 o 
   2   8   6      393.68      364.33      5.44 o 
   3   8   6       15.77        6.35      0.99 o 
   4   8   6       17.19       18.59      1.13 o 
   5   8   6        0.98        0.80      0.96 o 
   6   8   6      168.20      165.23      4.15 o 
   7   8   6       30.99       37.16      2.25 o 
   8   8   6        7.32        9.10      2.00 o 
  -5   9   6        7.70        6.59      2.37 o 
  -4   9   6       67.10       69.36      2.26 o 
  -3   9   6       64.69       68.46      2.18 o 
  -2   9   6      228.75      220.66      4.37 o 
  -1   9   6       28.28       26.79      1.35 o 
   0   9   6      150.60      151.64      2.90 o 
   1   9   6      123.43      119.56      2.50 o 
   2   9   6       74.58       70.82      2.40 o 
   3   9   6      107.89      101.57      2.91 o 
   4   9   6       93.69       81.89      2.64 o 
   5   9   6       33.07       34.69      1.60 o 
   6   9   6        1.78        0.70      1.12 o 
   7   9   6        0.98        0.00      1.50 o 
  -4  10   6        4.79        7.17      1.42 o 
  -3  10   6        3.87        6.26      1.05 o 
  -2  10   6       20.48       20.39      1.34 o 
  -1  10   6       31.94       37.01      1.65 o 
   0  10   6       19.49       22.42      1.31 o 
   1  10   6       36.01       39.55      2.00 o 
   2  10   6      288.35      301.31      6.89 o 
   3  10   6       76.60       82.05      2.73 o 
   4  10   6        4.43        6.31      1.44 o 
   5  10   6        5.72        4.09      1.37 o 
   6  10   6       60.56       59.41      2.54 o 
  -3  11   6       27.04       28.20      1.66 o 
  -2  11   6       37.39       48.96      2.00 o 
  -1  11   6        0.04        1.09      0.80 o 
   0  11   6       98.96       87.26      2.99 o 
   1  11   6      250.74      261.04      5.33 o 
   2  11   6       85.86       89.00      3.02 o 
   3  11   6       22.27       19.39      1.62 o 
   4  11   6      134.68      144.42      3.89 o 
   5  11   6      114.21      126.36      5.22 o 
  -1  12   6      233.90      236.46      5.42 o 
   0  12   6      100.42      107.69      4.02 o 
   1  12   6        1.82        5.18      1.19 o 
   2  12   6       85.54       88.59      5.40 o 
   3  12   6       91.45       86.21      3.14 o 
   4  12   6       77.87       89.20      3.25 o 
  -1 -12   7        1.16        0.00      1.41 o 
  -4 -11   7        4.19        4.04      1.40 o 
  -3 -11   7        5.87        2.56      1.22 o 
  -2 -11   7        4.30        4.80      1.23 o 
  -1 -11   7       31.91       29.93      2.68 o 
   0 -11   7        0.87        0.00      1.40 o 
   1 -11   7        9.31       10.62      1.97 o 
  -5 -10   7       13.40       15.76      1.85 o 
  -4 -10   7        8.81        7.93      1.56 o 
  -3 -10   7        3.07        3.78      1.25 o 
  -2 -10   7        1.22        2.22      1.11 o 
  -1 -10   7       14.87       12.29      1.40 o 
   0 -10   7       87.43       95.23      3.04 o 
   1 -10   7        4.00        6.03      1.17 o 
   3 -10   7        0.06        0.00      1.74 o 
   4 -10   7       45.88       47.86      3.99 o 
  -6  -9   7        7.82        7.82      1.66 o 
  -5  -9   7        0.01        1.32      1.71 o 
  -4  -9   7        2.40        1.69      1.19 o 
  -3  -9   7        0.77        0.28      0.96 o 
  -2  -9   7      107.59      112.45      3.28 o 
  -1  -9   7       33.64       39.72      2.05 o 
   0  -9   7        1.07        0.20      1.32 o 
   1  -9   7        6.32        8.60      1.18 o 
   2  -9   7       73.93       75.40      2.12 o 
   3  -9   7       12.76       13.04      1.96 o 
   4  -9   7        2.35        2.07      1.16 o 
   5  -9   7       20.66       24.65      3.27 o 
  -6  -8   7        6.19        8.56      1.56 o 
  -5  -8   7        0.54        0.88      1.15 o 
  -4  -8   7       12.72       14.69      1.63 o 
  -3  -8   7       33.20       31.90      1.94 o 
  -2  -8   7       20.07       15.93      1.45 o 
  -1  -8   7       24.14       25.15      1.61 o 
   0  -8   7       44.47       46.20      2.69 o 
   1  -8   7      141.33      142.58      2.31 o 
   2  -8   7      575.13      614.66      5.97 o 
   3  -8   7       18.88       17.77      1.18 o 
   4  -8   7       38.60       43.79      2.25 o 
   5  -8   7       38.10       42.88      2.33 o 
   6  -8   7       52.20       53.75      2.78 o 
  -7  -7   7       16.52       20.62      2.04 o 
  -6  -7   7        2.77        2.02      1.25 o 
  -5  -7   7       14.38       18.58      1.79 o 
  -4  -7   7       15.48       12.36      2.32 o 
  -3  -7   7        1.53        1.05      1.37 o 
  -2  -7   7       14.40       13.29      1.36 o 
  -1  -7   7      115.51      109.62      3.48 o 
   0  -7   7        5.01        6.49      0.65 o 
   1  -7   7      194.13      212.19      3.61 o 
   2  -7   7       71.20       75.84      2.73 o 
   3  -7   7      225.85      222.36      3.55 o 
   4  -7   7      105.47       98.27      2.41 o 
   5  -7   7       19.36       17.60      1.27 o 
   6  -7   7        1.52        1.09      1.03 o 
  -7  -6   7        0.78        0.00      1.08 o 
  -6  -6   7       15.49       13.13      1.58 o 
  -5  -6   7        0.44        1.48      1.50 o 
  -4  -6   7        5.95        4.03      1.16 o 
  -3  -6   7      177.64      180.13      4.01 o 
  -2  -6   7      120.00      121.49      3.11 o 
  -1  -6   7       47.19       47.19      1.16 o 
   0  -6   7        1.08        1.54      0.46 o 
   1  -6   7       59.79       59.87      1.33 o 
   2  -6   7       84.83       78.83      1.56 o 
   3  -6   7      728.18      708.21      7.59 o 
   4  -6   7        6.11        3.30      0.82 o 
   5  -6   7       17.97       16.99      1.20 o 
   6  -6   7       14.09       24.17      1.42 o 
   7  -6   7        5.51        4.72      1.22 o 
  -8  -5   7       11.23       12.48      1.71 o 
  -7  -5   7        0.69        0.00      1.07 o 
  -6  -5   7        0.62        0.83      1.11 o 
  -5  -5   7       40.01       43.11      2.89 o 
  -4  -5   7       15.57       12.57      1.48 o 
  -3  -5   7        6.31        7.94      1.15 o 
  -2  -5   7       42.46       35.21      1.13 o 
  -1  -5   7        1.03        0.68      0.38 o 
   0  -5   7       27.37       25.29      0.83 o 
   1  -5   7       14.37       18.66      0.77 o 
   2  -5   7       48.85       45.91      1.24 o 
   3  -5   7       27.36       22.92      1.74 o 
   4  -5   7        7.31        6.26      0.83 o 
   5  -5   7       78.65       83.77      2.20 o 
   6  -5   7       17.41       21.64      1.64 o 
   7  -5   7        0.57        0.08      0.89 o 
  -8  -4   7        0.31        0.00      1.84 o 
  -7  -4   7        0.02        0.00      1.00 o 
  -6  -4   7       68.77       62.88      3.62 o 
  -5  -4   7        1.04        1.10      1.03 o 
  -4  -4   7       36.58       38.91      4.04 o 
  -3  -4   7       29.86       29.65      1.17 o 
  -2  -4   7      114.43      106.20      1.57 o 
  -1  -4   7       83.50       95.05      1.44 o 
   0  -4   7        0.04        1.02      0.33 o 
   1  -4   7       79.59       83.62      1.64 o 
   2  -4   7      245.78      223.02      2.57 o 
   3  -4   7      903.17      881.71      8.71 o 
   4  -4   7        5.44        7.59      0.83 o 
   5  -4   7       18.68       16.82      1.10 o 
   6  -4   7        5.21        2.43      0.72 o 
   7  -4   7       24.30       26.19      1.48 o 
   8  -4   7      141.44      181.38      3.85 o 
  -8  -3   7        7.04        5.40      2.35 o 
  -7  -3   7        8.99        9.43      1.39 o 
  -6  -3   7       19.02       17.68      1.57 o 
  -5  -3   7        0.44        0.83      1.24 o 
  -4  -3   7       20.83       23.91      1.19 o 
  -3  -3   7       63.05       52.71      1.16 o 
  -2  -3   7       73.21       84.18      1.93 o 
  -1  -3   7      184.70      193.28      2.11 o 
   0  -3   7      249.53      207.59      2.22 o 
   1  -3   7       36.18       48.17      1.03 o 
   2  -3   7      711.54      697.76      5.88 o 
   3  -3   7        0.07        0.69      0.38 o 
   4  -3   7      155.35      151.31      3.21 o 
   5  -3   7       81.60       74.99      4.42 o 
   6  -3   7        2.07        3.88      0.98 o 
   7  -3   7       19.18       22.93      1.37 o 
   8  -3   7        1.84        2.28      0.92 o 
  -8  -2   7        0.52        0.00      1.89 o 
  -7  -2   7       16.83       19.26      2.58 o 
  -6  -2   7        9.30        9.53      1.40 o 
  -5  -2   7        8.41        6.89      0.72 o 
  -4  -2   7      120.93      134.41      2.02 o 
  -3  -2   7       71.27       70.50      1.32 o 
  -2  -2   7      140.10      151.44      1.83 o 
  -1  -2   7       30.26       27.14      1.00 o 
   0  -2   7     1166.26     1187.00     10.81 o 
   1  -2   7        4.83        6.37      0.40 o 
   2  -2   7        0.93        1.60      0.35 o 
   3  -2   7      115.94      104.01      1.55 o 
   4  -2   7      318.79      315.35      4.07 o 
   5  -2   7      775.60      768.88      8.13 o 
   6  -2   7       22.90       23.64      1.94 o 
   7  -2   7      123.22      126.56      2.87 o 
   8  -2   7       13.16       12.56      1.26 o 
  -8  -1   7       42.68       50.35      3.79 o 
  -7  -1   7       41.74       50.24      2.39 o 
  -6  -1   7       61.43       67.09      1.68 o 
  -5  -1   7       59.49       57.58      1.47 o 
  -4  -1   7       24.89       19.92      0.88 o 
  -3  -1   7      582.60      615.01      5.40 o 
  -2  -1   7     1846.23     1813.20     13.54 o 
  -1  -1   7       23.85       33.34      1.07 o 
   0  -1   7      205.95      213.84      2.80 o 
   1  -1   7      308.05      330.76      3.30 o 
   2  -1   7      583.36      576.88      4.91 o 
   3  -1   7      914.80      878.41      7.10 o 
   4  -1   7      109.24      121.47      2.22 o 
   5  -1   7      293.11      288.00      4.01 o 
   6  -1   7      283.46      252.91      4.42 o 
   7  -1   7        4.84       12.71      1.14 o 
   8  -1   7        2.09        2.71      1.07 o 
   9  -1   7        2.84        1.73      0.99 o 
  -7   0   7       16.74       15.19      1.04 o 
  -6   0   7       11.31       14.31      0.93 o 
  -5   0   7       15.58       20.63      1.16 o 
  -4   0   7      791.05      823.44      7.12 o 
  -3   0   7       25.86       25.57      0.90 o 
  -2   0   7      403.98      385.05      3.60 o 
  -1   0   7     2037.49     2006.34     19.16 o 
   0   0   7       67.01       69.43      2.06 o 
   1   0   7      335.27      374.29      4.94 o 
   2   0   7      714.07      759.48      6.16 o 
   3   0   7        0.22        0.00      0.31 o 
   4   0   7       63.54       62.82      1.56 o 
   5   0   7      477.27      491.26      5.71 o 
   6   0   7       90.57       82.38      2.13 o 
   7   0   7        2.56        2.14      0.76 o 
   8   0   7        1.98        3.65      1.08 o 
   9   0   7       24.96       32.04      1.84 o 
  -7   1   7       82.13       86.49      2.95 o 
  -6   1   7       14.09       21.50      1.23 o 
  -5   1   7       74.47       84.03      1.78 o 
  -4   1   7       19.50       18.91      0.86 o 
  -3   1   7       11.18       13.02      0.67 o 
  -2   1   7      175.55      178.10      2.12 o 
  -1   1   7      120.15      109.48      1.45 o 
   0   1   7       18.77       19.10      1.12 o 
   1   1   7     2726.29     2778.58     20.02 o 
   2   1   7       75.35       72.95      1.52 o 
   3   1   7      339.50      346.43      3.42 o 
   4   1   7      433.79      441.18      5.01 o 
   5   1   7       71.40       73.71      1.82 o 
   6   1   7      227.84      232.53      3.65 o 
   7   1   7      297.25      299.04      4.53 o 
   8   1   7      120.01      119.58      2.95 o 
   9   1   7       26.03       26.01      2.13 o 
  -8   2   7       18.18       20.24      2.09 o 
  -7   2   7       40.44       44.76      2.25 o 
  -6   2   7       99.60       99.68      3.24 o 
  -5   2   7       25.81       24.67      1.31 o 
  -4   2   7       15.02       21.54      0.93 o 
  -3   2   7      777.21      782.68     12.06 o 
  -2   2   7      744.94      771.58      6.94 o 
  -1   2   7      509.34      614.28      5.19 o 
   0   2   7     4055.08     4323.18     30.69 o 
   1   2   7     1409.16     1329.60     11.87 o 
   2   2   7      900.97      934.87      7.44 o 
   3   2   7        1.75        6.12      0.51 o 
   4   2   7        4.84        5.70      0.50 o 
   5   2   7       50.54       44.90      1.83 o 
   6   2   7       13.31       16.65      1.09 o 
   7   2   7      148.14      181.25      4.04 o 
   8   2   7       29.36       26.55      1.91 o 
   9   2   7        3.69        2.98      1.75 o 
  -8   3   7        5.60        4.70      1.25 o 
  -7   3   7        6.07        8.21      1.36 o 
  -6   3   7        0.04        0.00      0.66 o 
  -5   3   7        9.15       13.64      1.03 o 
  -4   3   7       19.45       19.88      1.73 o 
  -3   3   7      117.95      115.22      2.20 o 
  -2   3   7       44.51       44.68      1.05 o 
  -1   3   7      520.25      511.97      4.53 o 
   0   3   7      266.40      209.53      2.30 o 
   1   3   7      155.48      119.88      1.63 o 
   2   3   7       59.64       54.85      1.10 o 
   3   3   7      323.91      312.71      3.21 o 
   4   3   7      141.09      141.09      1.99 o 
   5   3   7      151.42      164.70      2.77 o 
   6   3   7       29.72       37.83      1.53 o 
   7   3   7       32.25       33.00      1.98 o 
   8   3   7       15.29       22.96      1.84 o 
   9   3   7       22.90       17.13      1.87 o 
  -7   4   7       91.76      104.36      3.47 o 
  -6   4   7       65.51       67.23      2.26 o 
  -5   4   7      139.78      134.48      2.81 o 
  -4   4   7        6.26        3.70      0.74 o 
  -3   4   7      156.97      154.31      2.70 o 
  -2   4   7      420.17      380.66      4.59 o 
  -1   4   7      867.97      905.97      7.36 o 
   0   4   7        1.02        1.51      0.40 o 
   1   4   7      222.83      233.38      2.56 o 
   2   4   7      227.75      181.10      2.22 o 
   3   4   7       96.49       78.60      1.43 o 
   4   4   7       37.59       40.84      1.13 o 
   5   4   7       73.42       77.84      1.90 o 
   6   4   7      197.59      196.55      3.37 o 
   7   4   7      221.61      215.02      4.72 o 
   8   4   7        4.80        3.66      1.26 o 
   9   4   7        4.09        6.28      1.50 o 
  -7   5   7       18.31       23.14      1.96 o 
  -6   5   7        7.74        7.73      1.13 o 
  -5   5   7       41.93       52.31      1.87 o 
  -4   5   7      172.82      180.95      3.24 o 
  -3   5   7      299.39      284.95      4.06 o 
  -2   5   7        1.18        0.49      0.54 o 
  -1   5   7     1001.27     1056.55     16.65 o 
   0   5   7     1382.36     1364.99     12.50 o 
   1   5   7      324.29      326.52      3.33 o 
   2   5   7      123.66      111.07      1.71 o 
   3   5   7       17.15       14.30      0.71 o 
   4   5   7        0.68        0.27      0.43 o 
   5   5   7      204.01      212.75      3.27 o 
   6   5   7      114.48      110.41      3.18 o 
   7   5   7       31.34       39.13      2.55 o 
   8   5   7       44.47       44.67      2.70 o 
  -7   6   7       27.57       29.19      5.30 o 
  -6   6   7       13.59       12.37      1.56 o 
  -5   6   7       88.81       91.27      2.46 o 
  -4   6   7      179.34      183.08      3.38 o 
  -3   6   7        8.08        7.57      1.12 o 
  -2   6   7      710.46      737.93      9.65 o 
  -1   6   7      736.24      720.32      7.60 o 
   0   6   7      167.18      169.95      3.36 o 
   1   6   7        1.13        1.37      0.84 o 
   2   6   7      228.31      219.94      2.68 o 
   3   6   7      648.70      689.83      6.18 o 
   4   6   7      195.57      174.64      2.91 o 
   5   6   7        0.01        0.36      0.61 o 
   6   6   7       17.39       14.54      1.45 o 
   7   6   7       75.85       74.31      2.88 o 
   8   6   7       44.09       43.39      2.48 o 
  -6   7   7       11.22       10.15      1.54 o 
  -5   7   7        4.47        2.37      0.82 o 
  -4   7   7      520.95      527.21      7.89 o 
  -3   7   7      477.13      469.20      7.83 o 
  -2   7   7      185.28      195.30      3.34 o 
  -1   7   7      163.48      153.40      2.81 o 
   0   7   7      431.33      397.29      4.97 o 
   1   7   7     2401.61     2425.58     21.16 o 
   2   7   7      567.40      566.16      6.24 o 
   3   7   7       40.36       30.97      1.12 o 
   4   7   7       13.63       17.54      1.09 o 
   5   7   7      350.68      354.05      4.81 o 
   6   7   7       29.24       21.96      1.69 o 
   7   7   7       25.51       36.53      2.25 o 
   8   7   7        1.95        6.52      1.47 o 
  -5   8   7       96.49       98.88      2.78 o 
  -4   8   7       31.41       30.62      1.59 o 
  -3   8   7       22.33       20.36      1.96 o 
  -2   8   7       10.98        7.54      0.93 o 
  -1   8   7      437.77      418.91      5.74 o 
   0   8   7      454.56      453.59      5.62 o 
   1   8   7       59.04       54.99      2.85 o 
   2   8   7        0.26        0.27      0.62 o 
   3   8   7      114.26      122.82      3.91 o 
   4   8   7       46.72       41.74      1.61 o 
   5   8   7        3.04        3.76      0.84 o 
   6   8   7        8.07        3.93      1.21 o 
   7   8   7        4.04        0.19      1.12 o 
  -5   9   7       21.80       22.53      1.59 o 
  -4   9   7       15.96       13.83      1.32 o 
  -3   9   7        7.47        9.18      1.09 o 
  -2   9   7      392.21      367.41      5.30 o 
  -1   9   7      150.06      155.16      3.08 o 
   0   9   7       48.69       59.54      2.97 o 
   1   9   7       16.69       13.59      1.05 o 
   2   9   7       33.52       28.26      1.65 o 
   3   9   7       20.36       21.57      1.53 o 
   4   9   7        0.93        0.75      0.80 o 
   5   9   7       92.25       95.14      3.02 o 
   6   9   7       13.86       13.55      1.60 o 
   7   9   7       10.90        7.53      1.83 o 
  -4  10   7       59.87       59.61      2.31 o 
  -3  10   7      146.07      154.07      3.44 o 
  -2  10   7       14.85       15.69      1.28 o 
  -1  10   7      185.86      198.03      3.68 o 
   0  10   7      153.06      142.91      4.14 o 
   1  10   7      133.83      140.83      3.65 o 
   2  10   7       17.93       20.80      1.59 o 
   3  10   7        0.72        1.96      0.91 o 
   4  10   7       56.07       54.76      2.36 o 
   5  10   7       79.68       78.09      2.83 o 
   6  10   7       12.59       15.05      2.37 o 
  -3  11   7       10.76       10.66      1.30 o 
  -2  11   7      223.20      223.94      4.24 o 
  -1  11   7      354.51      398.01      5.82 o 
   0  11   7       84.83       82.40      2.97 o 
   1  11   7        7.56        6.35      1.29 o 
   2  11   7        0.04        0.49      1.14 o 
   3  11   7       50.50       41.51      2.18 o 
   4  11   7       88.18       97.72      4.76 o 
   5  11   7       48.71       54.43      2.56 o 
  -1  12   7        1.24        3.26      1.15 o 
   0  12   7      139.96      161.32      4.40 o 
   1  12   7      190.82      191.01      7.46 o 
   2  12   7       22.25       19.81      1.80 o 
   3  12   7       16.73       21.32      1.90 o 
  -3 -11   8        0.27        0.02      1.05 o 
  -2 -11   8        9.81       11.10      2.14 o 
  -1 -11   8       32.59       36.10      4.84 o 
   0 -11   8      279.50      287.92      5.73 o 
   1 -11   8       29.08       38.07      3.12 o 
  -4 -10   8        0.08        0.41      1.31 o 
  -3 -10   8       69.71       66.42      3.81 o 
  -2 -10   8       26.36       27.77      3.88 o 
  -1 -10   8       47.12       52.66      4.22 o 
   0 -10   8       49.85       53.75      2.42 o 
   1 -10   8       69.85       66.88      3.45 o 
   3 -10   8       47.29       49.97      3.84 o 
  -5  -9   8       64.27       70.59      3.14 o 
  -4  -9   8       26.85       26.83      2.04 o 
  -3  -9   8      114.00      124.18      4.07 o 
  -2  -9   8       15.19       18.50      1.65 o 
  -1  -9   8      135.81      132.93      5.72 o 
   0  -9   8       40.41       42.83      2.60 o 
   1  -9   8        1.79        1.01      0.95 o 
   2  -9   8        4.65        3.55      1.43 o 
   3  -9   8        2.13        2.46      1.58 o 
   4  -9   8      121.17      133.18      5.84 o 
  -6  -8   8        0.95        4.59      1.50 o 
  -5  -8   8       13.79       12.50      2.53 o 
  -4  -8   8        0.67        2.24      2.43 o 
  -3  -8   8       12.71       10.31      2.07 o 
  -2  -8   8       13.53       13.87      1.67 o 
  -1  -8   8      479.70      488.31      8.05 o 
   0  -8   8       69.43       65.78      2.38 o 
   1  -8   8      188.68      199.81      3.37 o 
   2  -8   8       91.71       91.17      2.87 o 
   3  -8   8        3.15        2.50      1.58 o 
   4  -8   8        2.05        1.45      1.75 o 
   5  -8   8       26.23       33.68      3.28 o 
  -7  -7   8       62.79       67.09      3.15 o 
  -6  -7   8       38.42       38.76      2.45 o 
  -5  -7   8        3.69        1.41      1.26 o 
  -4  -7   8       19.53       20.91      1.75 o 
  -3  -7   8      597.20      581.16      8.73 o 
  -2  -7   8       86.33       80.36      2.71 o 
  -1  -7   8      135.26      149.81      3.57 o 
   0  -7   8        3.23        2.08      0.70 o 
   1  -7   8      296.96      299.15      4.17 o 
   2  -7   8     1155.83     1129.50     11.11 o 
   3  -7   8      237.29      226.82      4.61 o 
   4  -7   8       84.25       87.92      2.91 o 
   5  -7   8       44.28       40.80      1.79 o 
   6  -7   8        3.41        2.87      1.21 o 
  -7  -6   8        0.15        0.35      1.23 o 
  -6  -6   8       24.42       27.91      4.14 o 
  -5  -6   8      227.74      236.06      5.13 o 
  -4  -6   8      475.03      436.82      7.27 o 
  -3  -6   8      356.42      320.88      5.73 o 
  -2  -6   8        0.24        1.32      1.50 o 
  -1  -6   8      105.44       99.50      2.13 o 
   0  -6   8      197.99      208.78      3.19 o 
   1  -6   8      215.37      202.22      5.38 o 
   2  -6   8        1.55        0.00      0.63 o 
   3  -6   8      113.53      112.26      2.50 o 
   4  -6   8      574.34      558.05      6.64 o 
   5  -6   8       95.39       87.74      2.36 o 
   6  -6   8        9.14       10.45      1.14 o 
   7  -6   8        0.00        0.00      1.05 o 
  -7  -5   8        6.59        4.58      2.53 o 
  -6  -5   8        0.10        0.00      0.94 o 
  -5  -5   8       92.77       96.22      3.21 o 
  -4  -5   8       99.52       98.68      3.05 o 
  -3  -5   8      571.29      540.24      7.97 o 
  -2  -5   8      161.37      155.47      2.68 o 
  -1  -5   8      466.64      462.48      5.36 o 
   0  -5   8        0.05        0.13      0.76 o 
   1  -5   8       13.28       12.15      0.90 o 
   2  -5   8      525.99      517.73      5.80 o 
   3  -5   8        4.94        3.85      0.70 o 
   4  -5   8      161.37      161.43      3.18 o 
   5  -5   8       12.66       14.21      1.11 o 
   6  -5   8        0.22        0.00      0.71 o 
   7  -5   8        3.25        4.27      0.99 o 
  -8  -4   8        3.13        8.91      2.61 o 
  -7  -4   8       34.75       46.43      2.52 o 
  -6  -4   8        9.27       10.25      1.57 o 
  -5  -4   8       99.31      102.00      3.20 o 
  -4  -4   8      232.39      242.74      5.25 o 
  -3  -4   8      191.72      189.91      3.01 o 
  -2  -4   8        0.18        0.06      0.55 o 
  -1  -4   8        7.80        5.83      0.67 o 
   0  -4   8       30.81       43.62      1.35 o 
   1  -4   8        0.10        0.00      0.42 o 
   2  -4   8      598.96      572.84      5.86 o 
   3  -4   8       23.38       24.20      1.14 o 
   4  -4   8      178.81      166.25      2.90 o 
   5  -4   8       15.40       15.56      2.16 o 
   6  -4   8       58.72       62.13      1.99 o 
   7  -4   8        0.86        1.89      0.81 o 
  -8  -3   8       30.17       40.00      3.71 o 
  -7  -3   8       21.27       23.22      1.89 o 
  -6  -3   8        4.87        6.43      1.30 o 
  -5  -3   8      178.17      191.02      4.31 o 
  -4  -3   8      177.92      164.42      2.88 o 
  -3  -3   8       27.32       25.92      1.21 o 
  -2  -3   8      341.87      315.68      4.03 o 
  -1  -3   8       10.36        8.60      0.70 o 
   0  -3   8       39.70       41.16      1.78 o 
   1  -3   8      148.75      165.32      2.57 o 
   2  -3   8        5.92        3.80      0.87 o 
   3  -3   8       21.28       21.38      1.02 o 
   4  -3   8      647.16      667.70      7.20 o 
   5  -3   8       65.04       60.44      1.81 o 
   6  -3   8        7.44       10.09      0.99 o 
   7  -3   8        0.40        2.22      0.84 o 
   8  -3   8        1.76        3.57      1.00 o 
  -8  -2   8        8.69        8.07      2.39 o 
  -7  -2   8       60.06       62.44      2.69 o 
  -6  -2   8      193.21      199.07      4.47 o 
  -5  -2   8      153.18      158.77      2.99 o 
  -4  -2   8       78.49       88.94      2.15 o 
  -3  -2   8      316.49      309.65      4.08 o 
  -2  -2   8      583.93      556.68      6.34 o 
  -1  -2   8      125.82      136.39      2.35 o 
   0  -2   8      646.30      699.59      7.04 o 
   1  -2   8      404.64      447.58      4.62 o 
   2  -2   8      689.31      708.17      5.97 o 
   3  -2   8      383.94      412.92      5.26 o 
   4  -2   8     1000.59     1017.83      9.96 o 
   5  -2   8      220.36      208.18      3.38 o 
   6  -2   8        1.54        1.22      0.68 o 
   7  -2   8        6.03       14.03      1.39 o 
   8  -2   8       27.67       21.98      1.50 o 
  -7  -1   8        1.78        1.23      1.11 o 
  -6  -1   8      158.56      153.51      3.05 o 
  -5  -1   8      540.82      547.57      6.47 o 
  -4  -1   8     1249.64     1228.16     13.36 o 
  -3  -1   8     1479.44     1505.21     19.85 o 
  -2  -1   8      967.62      877.62      8.64 o 
  -1  -1   8      226.75      220.51      3.05 o 
   0  -1   8      516.06      490.59      5.29 o 
   1  -1   8      472.06      550.41      4.69 o 
   2  -1   8        0.09        1.11      0.34 o 
   3  -1   8       26.66       31.75      1.42 o 
   4  -1   8      106.67      103.98      2.20 o 
   5  -1   8       10.09        6.72      0.86 o 
   6  -1   8      226.53      233.53      5.47 o 
   7  -1   8        0.72        0.00      0.61 o 
   8  -1   8        0.01        1.75      1.09 o 
  -7   0   8        3.05        3.24      1.54 o 
  -6   0   8       76.75       75.54      5.04 o 
  -5   0   8       14.36       12.94      1.05 o 
  -4   0   8        0.01        0.27      0.68 o 
  -3   0   8       30.84       32.56      1.36 o 
  -2   0   8     1108.83     1141.65     10.76 o 
  -1   0   8       90.00      115.34      2.12 o 
   0   0   8       27.82       34.16      1.10 o 
   1   0   8        3.18        1.29      0.33 o 
   2   0   8       77.07       69.48      1.21 o 
   3   0   8      257.75      280.15      2.98 o 
   4   0   8       62.90       65.09      1.65 o 
   5   0   8      139.86      141.07      2.62 o 
   6   0   8        2.19        2.58      0.73 o 
   7   0   8        1.30        0.39      0.72 o 
   8   0   8       10.45       10.23      1.19 o 
  -7   1   8       68.05       71.45      4.14 o 
  -6   1   8        0.38        0.00      0.83 o 
  -5   1   8      113.66      106.87      2.42 o 
  -4   1   8      303.43      302.56      4.15 o 
  -3   1   8      673.73      672.76      6.56 o 
  -2   1   8      171.43      181.49      2.51 o 
  -1   1   8      127.47      135.59      1.71 o 
   0   1   8       77.12      108.47      1.42 o 
   1   1   8      706.61      718.78      7.10 o 
   2   1   8      920.96      982.27      9.84 o 
   3   1   8      191.59      207.93      2.43 o 
   4   1   8        3.33        3.94      0.62 o 
   5   1   8        4.65        3.03      1.01 o 
   6   1   8      213.34      213.26      4.49 o 
   7   1   8       14.65       13.18      1.61 o 
   8   1   8        4.08        5.29      1.23 o 
  -8   2   8        6.07        1.35      1.61 o 
  -7   2   8        1.17        1.22      1.60 o 
  -6   2   8       26.25       24.77      1.76 o 
  -5   2   8      999.92     1044.91     10.55 o 
  -4   2   8      110.08       97.25      2.14 o 
  -3   2   8       23.09       20.44      0.87 o 
  -2   2   8      242.10      255.86      3.29 o 
  -1   2   8      278.24      250.57      2.68 o 
   0   2   8      259.38      266.88      2.74 o 
   1   2   8       11.22       10.76      0.95 o 
   2   2   8      941.45     1065.70      8.45 o 
   3   2   8        0.87        1.31      0.40 o 
   4   2   8        8.75        9.83      1.06 o 
   5   2   8        1.83        1.84      0.61 o 
   6   2   8       44.18       46.94      1.70 o 
   7   2   8        0.00        0.00      0.70 o 
   8   2   8        0.62        1.37      1.11 o 
  -7   3   8      106.73      119.95      5.51 o 
  -6   3   8      116.84      121.12      3.54 o 
  -5   3   8       57.33       55.01      2.31 o 
  -4   3   8       36.47       39.45      1.51 o 
  -3   3   8      136.50      148.92      2.61 o 
  -2   3   8       44.94       33.06      1.21 o 
  -1   3   8       24.01       25.70      0.86 o 
   0   3   8      179.41      199.92      2.30 o 
   1   3   8        9.71        9.72      0.54 o 
   2   3   8        0.65        0.54      0.36 o 
   3   3   8       13.34       11.79      0.63 o 
   4   3   8       21.66       24.25      0.91 o 
   5   3   8      125.07      118.09      2.38 o 
   6   3   8      108.13      103.44      2.40 o 
   7   3   8       42.73       43.35      3.41 o 
   8   3   8       45.53       46.09      2.42 o 
  -7   4   8        2.58        2.56      1.78 o 
  -6   4   8       14.11       14.96      1.58 o 
  -5   4   8       79.45       76.46      2.19 o 
  -4   4   8      389.73      370.98      4.98 o 
  -3   4   8      367.54      354.58      4.65 o 
  -2   4   8        0.52        0.65      0.52 o 
  -1   4   8        2.33        1.99      0.54 o 
   0   4   8      236.00      216.10      2.49 o 
   1   4   8      456.72      477.76      5.03 o 
   2   4   8      241.25      248.47      2.81 o 
   3   4   8      146.43      141.74      2.03 o 
   4   4   8       88.52       79.52      1.55 o 
   5   4   8      154.24      162.67      2.85 o 
   6   4   8        4.26        2.66      0.84 o 
   7   4   8        0.01        0.26      0.95 o 
   8   4   8       48.05       49.82      2.49 o 
  -7   5   8        1.35        0.00      1.61 o 
  -6   5   8       64.19       65.43      2.21 o 
  -5   5   8      131.62      131.44      2.93 o 
  -4   5   8       23.29       25.04      1.35 o 
  -3   5   8       12.45       12.74      0.99 o 
  -2   5   8      114.24      123.76      2.43 o 
  -1   5   8       44.29       45.00      1.45 o 
   0   5   8      157.93      164.13      3.16 o 
   1   5   8       11.21       14.17      0.71 o 
   2   5   8        1.66        2.74      0.48 o 
   3   5   8       58.26       45.98      1.25 o 
   4   5   8       69.06       71.20      1.52 o 
   5   5   8        0.01        0.00      1.17 o 
   6   5   8        4.75        7.71      1.17 o 
   7   5   8        7.36       11.77      1.47 o 
   8   5   8        1.61        0.00      1.36 o 
  -6   6   8       66.40       60.29      2.22 o 
  -5   6   8       20.68       21.30      1.39 o 
  -4   6   8       54.21       58.53      2.00 o 
  -3   6   8        0.75        0.22      0.72 o 
  -2   6   8       24.09       25.14      1.27 o 
  -1   6   8      112.35      115.47      2.86 o 
   0   6   8      131.21      140.98      2.56 o 
   1   6   8       85.06       89.55      1.99 o 
   2   6   8      261.29      253.05      3.47 o 
   3   6   8      296.63      331.11      4.26 o 
   4   6   8       31.32       30.17      1.47 o 
   5   6   8        7.68       12.05      3.50 o 
   6   6   8       59.02       72.98      2.67 o 
   7   6   8       21.29       20.90      1.94 o 
   8   6   8       53.81       57.18      3.14 o 
  -6   7   8       85.22      100.26      6.20 o 
  -5   7   8       30.88       31.33      1.68 o 
  -4   7   8      325.29      336.96      5.09 o 
  -3   7   8        9.84       11.38      1.09 o 
  -2   7   8      359.61      348.74      4.85 o 
  -1   7   8       32.80       37.99      1.52 o 
   0   7   8        6.00        5.50      0.77 o 
   1   7   8       30.43       32.79      1.42 o 
   2   7   8      346.94      355.76      4.58 o 
   3   7   8      344.59      367.71      4.68 o 
   4   7   8       30.51       26.06      1.36 o 
   5   7   8       48.87       40.31      1.62 o 
   6   7   8        0.02        0.00      0.89 o 
   7   7   8       21.22       23.42      4.80 o 
  -5   8   8       38.12       37.11      1.86 o 
  -4   8   8       24.84       24.47      2.59 o 
  -3   8   8       72.01       74.51      2.25 o 
  -2   8   8       98.97       95.88      2.96 o 
  -1   8   8       55.56       63.56      2.31 o 
   0   8   8       90.57       81.69      2.15 o 
   1   8   8      153.57      134.55      5.29 o 
   2   8   8      227.66      238.31      3.66 o 
   3   8   8      439.20      442.56     12.98 o 
   4   8   8       46.51       47.42      2.84 o 
   5   8   8       13.26       12.51      1.12 o 
   6   8   8       21.80       28.36      1.98 o 
   7   8   8        6.08        5.42      1.39 o 
  -4   9   8       10.30        7.94      1.16 o 
  -3   9   8        0.25        0.00      0.74 o 
  -2   9   8        0.30        0.95      0.75 o 
  -1   9   8        8.34        9.78      1.07 o 
   0   9   8       84.61       86.71      2.29 o 
   1   9   8        3.63        3.36      0.95 o 
   2   9   8       14.07       13.20      1.32 o 
   3   9   8       50.66       38.79      2.09 o 
   4   9   8      202.29      201.05      5.30 o 
   5   9   8       60.03       75.01      3.76 o 
   6   9   8       34.47       36.99      3.09 o 
  -3  10   8        0.02        1.11      1.46 o 
  -2  10   8       33.82       30.41      1.65 o 
  -1  10   8        0.68        0.99      0.72 o 
   0  10   8       15.30       16.18      1.63 o 
   1  10   8        7.08        3.91      1.06 o 
   2  10   8       23.60       22.79      1.74 o 
   3  10   8       16.52       14.40      1.50 o 
   4  10   8       91.55      104.78      4.81 o 
   5  10   8       16.07       21.09      1.70 o 
  -2  11   8        0.58        0.61      0.79 o 
  -1  11   8       17.16       13.92      1.29 o 
   0  11   8        3.34        3.12      1.11 o 
   1  11   8       75.99       69.26      2.78 o 
   2  11   8       64.16       56.57      3.84 o 
   3  11   8        0.12        0.00      0.93 o 
   4  11   8       37.37       36.01      2.15 o 
   0  12   8        5.19        6.03      1.33 o 
   1  12   8       29.45       31.00      2.15 o 
   2  12   8        3.71        8.02      1.40 o 
  -1 -11   9       87.89       91.56      3.32 o 
   0 -11   9       32.60       33.10      2.96 o 
  -4 -10   9       33.42       37.58      2.68 o 
  -3 -10   9       93.88       97.57      4.94 o 
  -2 -10   9       23.47       27.02      2.01 o 
  -1 -10   9       14.70       14.65      1.68 o 
   0 -10   9        1.00        0.00      1.07 o 
   1 -10   9       46.66       56.94      4.53 o 
   2 -10   9        5.69        7.14      1.99 o 
   3 -10   9       18.63       19.60      2.84 o 
  -5  -9   9       39.32       47.56      2.79 o 
  -4  -9   9       27.41       26.99      2.62 o 
  -3  -9   9        3.87        6.45      1.35 o 
  -2  -9   9        0.71        1.58      1.13 o 
  -1  -9   9        2.08        1.16      1.04 o 
   0  -9   9       25.77       22.45      2.31 o 
   1  -9   9       18.60       16.92      1.54 o 
   2  -9   9        4.35        1.14      2.01 o 
   3  -9   9        3.28        1.92      1.13 o 
   4  -9   9       53.68       58.48      4.03 o 
  -5  -8   9        0.63        3.04      1.34 o 
  -4  -8   9       11.62        9.86      2.64 o 
  -3  -8   9        0.71        0.41      1.02 o 
  -2  -8   9       33.12       34.73      2.09 o 
  -1  -8   9      247.74      260.49      5.16 o 
   0  -8   9      177.30      169.51      3.96 o 
   1  -8   9      211.69      212.35      3.57 o 
   2  -8   9       74.35       66.14      2.52 o 
   3  -8   9       31.49       35.29      2.89 o 
   4  -8   9       44.30       40.56      2.28 o 
   5  -8   9       45.46       49.65      4.13 o 
  -6  -7   9        4.10        2.79      1.47 o 
  -5  -7   9       70.38       65.31      2.97 o 
  -4  -7   9       10.37        7.22      1.43 o 
  -3  -7   9       19.24       21.07      1.70 o 
  -2  -7   9       17.18       14.12      3.95 o 
  -1  -7   9       10.94       11.16      1.33 o 
   0  -7   9       17.53       15.78      1.09 o 
   1  -7   9       43.01       46.54      1.63 o 
   2  -7   9       51.45       52.93      2.27 o 
   3  -7   9        7.19        8.47      1.28 o 
   4  -7   9        0.64        1.47      1.05 o 
   5  -7   9       25.20       20.92      2.09 o 
   6  -7   9        8.11        7.18      1.46 o 
  -7  -6   9        7.18       12.19      1.82 o 
  -6  -6   9       19.11       21.74      2.00 o 
  -5  -6   9       48.97       52.29      2.62 o 
  -4  -6   9       18.92       21.54      1.86 o 
  -3  -6   9       45.35       39.40      2.14 o 
  -2  -6   9      124.36      116.90      3.29 o 
  -1  -6   9       14.19       11.37      0.94 o 
   0  -6   9        0.03        0.00      0.58 o 
   1  -6   9       36.51       35.90      1.43 o 
   2  -6   9      226.52      220.84      3.44 o 
   3  -6   9       35.72       30.25      2.15 o 
   4  -6   9        0.89        0.00      1.04 o 
   5  -6   9        1.09        1.99      1.14 o 
   6  -6   9        3.68        5.34      1.38 o 
  -7  -5   9       26.41       29.49      3.03 o 
  -6  -5   9       23.48       23.76      2.16 o 
  -5  -5   9        9.22        9.14      1.43 o 
  -4  -5   9        0.27        2.60      1.59 o 
  -3  -5   9      306.76      305.02      5.66 o 
  -2  -5   9       28.55       33.84      1.39 o 
  -1  -5   9        9.18       10.75      0.89 o 
   0  -5   9       24.64       30.69      1.64 o 
   1  -5   9       14.28       11.78      0.91 o 
   2  -5   9      101.81       97.08      2.15 o 
   3  -5   9        1.54        0.84      0.92 o 
   4  -5   9      295.17      296.96      5.51 o 
   5  -5   9       39.97       42.11      2.22 o 
   6  -5   9        8.81       10.86      1.48 o 
   7  -5   9       47.41       59.05      3.86 o 
  -7  -4   9       19.13       15.88      1.81 o 
  -6  -4   9        9.39        9.53      1.50 o 
  -5  -4   9       15.55       11.58      1.48 o 
  -4  -4   9       40.44       38.47      2.13 o 
  -3  -4   9       50.96       52.11      1.68 o 
  -2  -4   9       33.14       31.31      1.27 o 
  -1  -4   9       78.72       82.42      1.94 o 
   0  -4   9        5.46        4.33      0.67 o 
   1  -4   9      188.87      195.43      3.04 o 
   2  -4   9       25.03       27.92      1.25 o 
   3  -4   9       81.96       70.36      2.38 o 
   4  -4   9      145.00      141.30      3.48 o 
   5  -4   9       11.49       14.15      1.41 o 
   6  -4   9        0.06        0.29      0.71 o 
   7  -4   9       19.07       21.92      1.47 o 
  -7  -3   9       10.09       11.25      1.61 o 
  -6  -3   9       15.12       17.42      1.70 o 
  -5  -3   9        0.72        0.43      1.66 o 
  -4  -3   9        0.65        0.00      0.67 o 
  -3  -3   9        6.32        7.01      0.86 o 
  -2  -3   9        0.38        0.84      0.57 o 
  -1  -3   9        5.50        3.81      0.66 o 
   0  -3   9       34.51       35.97      1.28 o 
   1  -3   9      237.68      230.51      3.31 o 
   2  -3   9        3.14        6.70      0.73 o 
   3  -3   9        5.57        5.87      2.16 o 
   4  -3   9       18.44       20.30      1.50 o 
   5  -3   9        3.61        0.60      0.64 o 
   6  -3   9       82.11       91.42      2.38 o 
   7  -3   9       34.39       35.60      1.87 o 
   8  -3   9        0.11        0.00      0.83 o 
  -7  -2   9        2.81        1.54      1.64 o 
  -6  -2   9        1.42        1.99      1.11 o 
  -5  -2   9      134.97      130.81      2.78 o 
  -4  -2   9      101.19       91.77      2.53 o 
  -3  -2   9       12.02        8.67      0.91 o 
  -2  -2   9        0.40        3.12      0.65 o 
  -1  -2   9       72.79       61.96      1.59 o 
   0  -2   9        7.52        4.93      0.63 o 
   1  -2   9        6.01        3.21      0.61 o 
   2  -2   9       11.62       12.56      0.85 o 
   3  -2   9       73.79       64.60      2.21 o 
   4  -2   9      711.72      697.06      7.42 o 
   5  -2   9        2.83        3.00      0.75 o 
   6  -2   9        3.78        1.87      0.70 o 
   7  -2   9        0.96        0.00      0.70 o 
   8  -2   9        0.78        4.15      0.97 o 
  -7  -1   9       10.35       11.33      1.60 o 
  -6  -1   9       18.95       16.85      1.59 o 
  -5  -1   9       48.00       54.52      1.87 o 
  -4  -1   9       13.54       16.42      1.16 o 
  -3  -1   9       11.98       11.65      1.01 o 
  -2  -1   9      164.44      171.61      3.93 o 
  -1  -1   9        0.96        0.00      0.45 o 
   0  -1   9        0.68        1.67      0.53 o 
   1  -1   9        7.93        9.55      0.75 o 
   2  -1   9      358.40      350.44      5.32 o 
   3  -1   9      844.85      787.04      6.68 o 
   4  -1   9      109.12      113.01      4.62 o 
   5  -1   9      254.65      240.20      3.68 o 
   6  -1   9       51.35       47.95      1.73 o 
   7  -1   9        2.89        3.22      0.83 o 
   8  -1   9       34.98       43.06      1.94 o 
  -7   0   9        0.78        0.29      1.40 o 
  -6   0   9       54.33       57.16      2.43 o 
  -5   0   9       72.38       72.18      2.29 o 
  -4   0   9        5.95        7.31      1.65 o 
  -3   0   9       17.66       15.11      1.04 o 
  -2   0   9       92.80       81.08      2.20 o 
  -1   0   9      479.22      484.55      5.44 o 
   0   0   9        3.27        3.37      0.57 o 
   1   0   9      556.51      537.10      5.79 o 
   2   0   9      630.88      559.99      6.00 o 
   3   0   9       56.89       59.00      1.27 o 
   4   0   9      236.27      232.17      6.01 o 
   5   0   9       57.27       54.37      1.70 o 
   6   0   9      170.77      165.90      4.56 o 
   7   0   9        1.39        3.26      0.82 o 
   8   0   9        2.56        1.76      0.81 o 
  -7   1   9       13.95       12.71      1.61 o 
  -6   1   9        0.23        1.58      1.45 o 
  -5   1   9      137.32      128.30      3.47 o 
  -4   1   9       42.12       49.76      2.12 o 
  -3   1   9      244.55      232.68      4.06 o 
  -2   1   9       39.42       39.57      2.06 o 
  -1   1   9        3.37        3.84      0.63 o 
   0   1   9      493.46      439.41      5.65 o 
   1   1   9        0.13        0.36      0.70 o 
   2   1   9       20.54       26.82      0.86 o 
   3   1   9      434.83      424.35      4.11 o 
   4   1   9      173.01      155.54      2.62 o 
   5   1   9       25.54       27.61      1.28 o 
   6   1   9        0.80        2.13      0.71 o 
   7   1   9       62.66       68.16      3.10 o 
   8   1   9        8.03        8.43      1.54 o 
  -7   2   9       48.29       38.63      2.30 o 
  -6   2   9        0.78        2.11      1.10 o 
  -5   2   9        1.41        1.73      1.02 o 
  -4   2   9       92.09       89.47      2.85 o 
  -3   2   9        0.04        0.00      0.59 o 
  -2   2   9      480.29      459.70      5.32 o 
  -1   2   9       29.85       30.11      1.20 o 
   0   2   9      115.23      108.99      2.06 o 
   1   2   9      200.06      221.89      2.50 o 
   2   2   9       11.00       11.81      2.02 o 
   3   2   9      337.88      341.45      4.34 o 
   4   2   9      251.23      247.48      3.50 o 
   5   2   9       48.23       45.36      1.68 o 
   6   2   9      135.68      133.93      2.77 o 
   7   2   9        0.58        1.53      0.86 o 
   8   2   9       31.91       33.35      3.64 o 
  -7   3   9        2.94        3.27      1.87 o 
  -6   3   9        0.09        0.00      0.90 o 
  -5   3   9      164.34      142.57      3.77 o 
  -4   3   9        5.40        3.40      0.99 o 
  -3   3   9       70.40       76.26      3.47 o 
  -2   3   9       49.31       49.52      4.86 o 
  -1   3   9      436.99      437.47      5.05 o 
   0   3   9      371.45      385.47      5.27 o 
   1   3   9       12.44       12.42      0.63 o 
   2   3   9       28.90       23.81      0.88 o 
   3   3   9       54.20       48.42      1.20 o 
   4   3   9      387.87      381.87      4.69 o 
   5   3   9      456.89      451.27      5.51 o 
   6   3   9      245.79      223.35      4.20 o 
   7   3   9       11.42       11.58      1.61 o 
   8   3   9       35.11       40.45      3.83 o 
  -7   4   9        2.94        5.48      2.10 o 
  -6   4   9        9.29       10.05      2.36 o 
  -5   4   9       10.56       10.90      1.41 o 
  -4   4   9       17.15       21.40      1.67 o 
  -3   4   9        3.21        0.00      1.62 o 
  -2   4   9      216.79      208.85      3.24 o 
  -1   4   9      801.79      827.25     10.15 o 
   0   4   9      315.22      303.93      4.38 o 
   1   4   9      350.43      328.80      3.44 o 
   2   4   9      160.38      161.23      2.31 o 
   3   4   9      311.17      306.43      3.38 o 
   4   4   9       33.53       35.97      1.45 o 
   5   4   9        1.97        1.09      0.75 o 
   6   4   9      152.54      149.78      2.95 o 
   7   4   9       68.51       68.79      2.75 o 
   8   4   9       64.77       87.77      6.22 o 
  -6   5   9       19.13       19.99      1.84 o 
  -5   5   9       20.91       20.84      1.80 o 
  -4   5   9      122.61      105.35      3.31 o 
  -3   5   9      220.66      209.76      3.52 o 
  -2   5   9      101.60       90.83      2.12 o 
  -1   5   9        0.79        0.82      0.56 o 
   0   5   9      114.86      108.33      2.17 o 
   1   5   9      958.19      939.91      8.99 o 
   2   5   9      814.26      849.72      7.30 o 
   3   5   9      388.17      390.93      4.11 o 
   4   5   9       34.11       33.31      1.25 o 
   5   5   9      146.36      132.92      2.64 o 
   6   5   9       62.98       72.65      2.66 o 
   7   5   9        0.33        2.03      1.08 o 
   8   5   9       25.76       28.54      2.11 o 
  -6   6   9       18.09       22.95      2.00 o 
  -5   6   9       38.20       42.03      3.26 o 
  -4   6   9        6.89        7.21      1.00 o 
  -3   6   9       67.09       58.08      1.94 o 
  -2   6   9       16.62       16.43      1.91 o 
  -1   6   9      270.37      250.59      3.78 o 
   0   6   9      220.48      206.02      3.91 o 
   1   6   9      192.17      189.18      3.09 o 
   2   6   9       13.20       16.80      1.27 o 
   3   6   9      289.44      252.64      3.63 o 
   4   6   9      499.44      533.49      6.10 o 
   5   6   9       66.47       64.63      4.51 o 
   6   6   9       20.21       19.21      1.59 o 
   7   6   9        0.54        0.00      1.68 o 
   8   6   9       59.90       70.03      3.12 o 
  -5   7   9        5.98        4.27      1.34 o 
  -4   7   9       21.31       27.80      1.58 o 
  -3   7   9       98.74      101.05      2.57 o 
  -2   7   9      237.77      229.34      6.17 o 
  -1   7   9      302.50      305.49      5.35 o 
   0   7   9        0.12        0.20      0.62 o 
   1   7   9      260.38      230.81      3.60 o 
   2   7   9      301.58      288.68      4.08 o 
   3   7   9      229.11      221.89      4.91 o 
   4   7   9        3.49        3.75      1.48 o 
   5   7   9       11.32       15.42      1.46 o 
   6   7   9       79.70      100.24      3.24 o 
   7   7   9      123.70      128.89      3.89 o 
  -5   8   9        2.28        2.38      1.01 o 
  -4   8   9       18.28       24.75      1.56 o 
  -3   8   9       13.09       16.95      1.30 o 
  -2   8   9        0.15        0.25      0.70 o 
  -1   8   9       33.82       31.43      1.51 o 
   0   8   9      315.25      331.24      4.73 o 
   1   8   9      352.94      355.06      9.62 o 
   2   8   9       11.60       12.53      1.01 o 
   3   8   9      208.26      198.96      7.95 o 
   4   8   9       89.03       94.92      2.89 o 
   5   8   9      257.16      264.34     10.53 o 
   6   8   9       70.79       65.79      2.79 o 
   7   8   9        1.63        2.32      1.33 o 
  -4   9   9       14.69       14.61      1.77 o 
  -3   9   9        1.83        1.70      0.88 o 
  -2   9   9      195.06      213.41      9.20 o 
  -1   9   9      125.88      127.11      2.91 o 
   0   9   9       80.21       90.28      2.58 o 
   1   9   9        0.26        0.57      1.21 o 
   2   9   9        7.86       10.23      1.27 o 
   3   9   9      179.31      188.45      4.28 o 
   4   9   9       49.96       51.70      2.31 o 
   5   9   9       17.16       17.91      1.94 o 
   6   9   9       24.28       21.36      2.58 o 
  -3  10   9       62.89       61.33      2.33 o 
  -2  10   9       73.18       71.77      2.89 o 
  -1  10   9       73.18       76.71      2.93 o 
   0  10   9       18.01       14.60      1.22 o 
   1  10   9      145.23      134.78      3.69 o 
   2  10   9      253.97      290.64      5.71 o 
   3  10   9       70.16       70.04      2.74 o 
   4  10   9       35.13       32.63      2.02 o 
   5  10   9       42.60       48.53      2.44 o 
  -1  11   9       62.05       67.36      2.38 o 
   0  11   9      275.34      260.96      6.95 o 
   1  11   9      159.74      172.86      4.45 o 
   2  11   9       18.35       26.88      2.16 o 
   3  11   9      127.89      126.41      4.17 o 
   4  11   9       85.85      101.50      3.67 o 
  -2 -10  10       14.91       13.70      1.73 o 
  -1 -10  10        1.38        1.95      1.20 o 
   0 -10  10       41.39       49.06      2.52 o 
   1 -10  10       14.63       18.96      2.50 o 
  -4  -9  10       18.61       20.29      2.37 o 
  -3  -9  10       14.89       16.00      1.74 o 
  -2  -9  10      124.09      135.41      3.92 o 
  -1  -9  10      199.48      198.60      4.73 o 
   0  -9  10        6.04        5.99      1.33 o 
   1  -9  10      268.96      295.89      5.65 o 
   2  -9  10      162.27      158.97      6.87 o 
   3  -9  10       16.71       13.93      2.77 o 
  -5  -8  10       70.40       81.25      3.40 o 
  -4  -8  10        2.47        3.00      1.28 o 
  -3  -8  10        0.53        1.62      1.17 o 
  -2  -8  10       22.96       25.96      2.09 o 
  -1  -8  10       69.79       78.87      2.86 o 
   0  -8  10      345.20      343.01      6.13 o 
   1  -8  10       70.56       74.90      2.20 o 
   2  -8  10        4.03        5.86      1.28 o 
   3  -8  10        4.28        3.54      1.22 o 
   4  -8  10       30.62       30.41      2.10 o 
  -6  -7  10        4.19        6.04      1.65 o 
  -5  -7  10       34.80       34.48      3.71 o 
  -4  -7  10        6.12        4.82      1.39 o 
  -3  -7  10       31.45       38.12      2.24 o 
  -2  -7  10       93.15       93.35      3.08 o 
  -1  -7  10       52.16       61.93      2.46 o 
   0  -7  10       49.02       50.94      1.79 o 
   1  -7  10        7.94        7.93      1.16 o 
   2  -7  10       13.62       12.78      1.37 o 
   3  -7  10      261.95      251.87      5.13 o 
   4  -7  10      102.97      101.24      3.31 o 
   5  -7  10       18.99       21.32      5.62 o 
  -6  -6  10        5.11        5.19      1.50 o 
  -5  -6  10       36.81       34.58      2.33 o 
  -4  -6  10      113.19       94.95      3.99 o 
  -3  -6  10      169.12      178.21      4.35 o 
  -2  -6  10      132.29      120.90      3.44 o 
  -1  -6  10        2.82        1.37      0.75 o 
   0  -6  10      169.64      174.33      3.09 o 
   1  -6  10      210.77      210.09      3.46 o 
   2  -6  10       34.11       29.47      1.79 o 
   3  -6  10       98.61       92.13      2.98 o 
   4  -6  10       89.16       82.01      3.79 o 
   5  -6  10       70.95       79.34      3.05 o 
   6  -6  10       89.37       93.57      3.44 o 
  -6  -5  10       24.15       22.92      2.06 o 
  -5  -5  10       16.08       17.99      2.12 o 
  -4  -5  10       69.72       63.79      2.78 o 
  -3  -5  10       17.98       16.33      1.62 o 
  -2  -5  10      351.75      323.29      4.50 o 
  -1  -5  10      219.84      211.46      3.42 o 
   0  -5  10      271.53      260.26      3.84 o 
   1  -5  10       23.10       29.53      1.35 o 
   2  -5  10      120.67      115.19      2.44 o 
   3  -5  10      552.80      524.82      7.98 o 
   4  -5  10       14.90       13.72      2.07 o 
   5  -5  10       34.08       37.06      2.16 o 
   6  -5  10        2.49        3.33      1.17 o 
  -7  -4  10        0.32        0.28      1.31 o 
  -6  -4  10        0.07        0.00      2.14 o 
  -5  -4  10       38.66       38.73      2.21 o 
  -4  -4  10       16.75       17.86      1.69 o 
  -3  -4  10      407.62      410.84      9.29 o 
  -2  -4  10       63.07       70.19      1.90 o 
  -1  -4  10      280.08      298.77      4.27 o 
   0  -4  10       25.00       28.79      1.32 o 
   1  -4  10      224.15      215.64      3.37 o 
   2  -4  10      438.77      427.04      5.49 o 
   3  -4  10      204.18      199.08      4.20 o 
   4  -4  10       12.54       13.98      1.88 o 
   5  -4  10       53.74       44.96      2.21 o 
   6  -4  10        0.60        0.00      0.88 o 
   7  -4  10       26.63       30.24      2.19 o 
  -7  -3  10        3.87        3.18      1.40 o 
  -6  -3  10        0.14        0.06      1.14 o 
  -5  -3  10      101.25      110.65      3.44 o 
  -4  -3  10       35.17       36.54      2.11 o 
  -3  -3  10      233.41      235.92      3.68 o 
  -2  -3  10        0.24        0.18      0.60 o 
  -1  -3  10        5.31        4.26      0.91 o 
   0  -3  10      347.66      363.81      4.65 o 
   1  -3  10      308.56      318.76      4.25 o 
   2  -3  10       86.65       88.21      2.04 o 
   3  -3  10      148.22      140.02      6.07 o 
   4  -3  10       24.16       22.74      1.60 o 
   5  -3  10        6.31        8.78      2.22 o 
   6  -3  10       11.41       11.92      1.41 o 
   7  -3  10        1.91        1.00      1.02 o 
  -7  -2  10       12.56       12.88      1.71 o 
  -6  -2  10       79.80       99.32      3.32 o 
  -5  -2  10       76.40       78.51      2.83 o 
  -4  -2  10       17.47       15.35      1.15 o 
  -3  -2  10       30.85       25.87      1.39 o 
  -2  -2  10        0.06        0.00      0.58 o 
  -1  -2  10      348.25      333.86      4.34 o 
   0  -2  10       92.43      109.49      2.21 o 
   1  -2  10        0.48        1.06      0.99 o 
   2  -2  10      353.97      335.21      4.33 o 
   3  -2  10      518.35      506.75      8.16 o 
   4  -2  10      375.14      375.55     10.43 o 
   5  -2  10      130.16      128.08      3.92 o 
   6  -2  10        0.13        0.00      0.71 o 
   7  -2  10       19.47       17.04      1.69 o 
  -7  -1  10        5.73        7.47      2.04 o 
  -6  -1  10       20.52       26.14      1.90 o 
  -5  -1  10       15.04       17.42      1.24 o 
  -4  -1  10      494.07      524.07      6.34 o 
  -3  -1  10     2447.03     2321.84     20.76 o 
  -2  -1  10      390.92      390.80      4.93 o 
  -1  -1  10       29.33       26.75      1.24 o 
   0  -1  10       19.50       19.74      1.27 o 
   1  -1  10      312.89      313.67      4.09 o 
   2  -1  10      497.56      492.42      5.63 o 
   3  -1  10       14.06       13.07      1.38 o 
   4  -1  10       55.94       55.14      2.21 o 
   5  -1  10      523.09      498.80      7.73 o 
   6  -1  10       44.77       44.61      2.16 o 
   7  -1  10        8.69        9.61      1.51 o 
   8  -1  10       13.17       14.28      2.31 o 
  -7   0  10        3.54        1.64      1.60 o 
  -6   0  10        2.69        3.90      1.16 o 
  -5   0  10       63.87       65.15      2.38 o 
  -4   0  10      211.50      218.80      4.54 o 
  -3   0  10      437.06      425.00      5.33 o 
  -2   0  10      524.47      524.32      9.60 o 
  -1   0  10     1126.80     1091.87     10.61 o 
   0   0  10      712.83      692.76      7.28 o 
   1   0  10        1.10        1.91      0.60 o 
   2   0  10       14.33       16.00      0.98 o 
   3   0  10      242.07      273.25      3.76 o 
   4   0  10      105.79       97.77      2.82 o 
   5   0  10       82.70       87.90      2.79 o 
   6   0  10        2.88        2.85      0.74 o 
   7   0  10        0.75        0.79      0.72 o 
   8   0  10       16.66       15.35      1.36 o 
  -7   1  10        8.06       11.03      1.51 o 
  -6   1  10      223.58      225.02      4.99 o 
  -5   1  10       17.94       19.58      1.63 o 
  -4   1  10        6.36       10.72      1.74 o 
  -3   1  10       29.07       26.07      1.32 o 
  -2   1  10      509.17      509.56      5.92 o 
  -1   1  10      340.10      333.53      4.31 o 
   0   1  10       44.75       46.96      1.47 o 
   1   1  10      678.23      719.00      7.47 o 
   2   1  10      762.53      765.12      7.86 o 
   3   1  10      149.93      170.28      2.81 o 
   4   1  10       61.97       59.12      2.21 o 
   5   1  10        5.62        3.78      0.79 o 
   6   1  10       37.78       41.35      1.93 o 
   7   1  10       16.13       18.59      1.48 o 
   8   1  10        1.60        0.00      0.75 o 
  -7   2  10        0.71        0.26      1.22 o 
  -6   2  10       33.50       33.99      2.14 o 
  -5   2  10       29.23       34.80      3.53 o 
  -4   2  10      441.13      423.87      7.03 o 
  -3   2  10      376.47      385.00      6.40 o 
  -2   2  10       33.19       34.01      1.38 o 
  -1   2  10        1.67        0.00      0.51 o 
   0   2  10      122.49      130.95      2.40 o 
   1   2  10      535.56      520.73      5.83 o 
   2   2  10      104.30       94.15      2.05 o 
   3   2  10      121.34      118.65      2.73 o 
   4   2  10       26.53       25.40      1.21 o 
   5   2  10        0.19        0.00      0.81 o 
   6   2  10        8.45        9.48      1.94 o 
   7   2  10        2.16        2.19      0.86 o 
   8   2  10        0.45        0.00      0.79 o 
  -7   3  10        4.58        9.16      1.53 o 
  -6   3  10       31.34       38.17      2.27 o 
  -5   3  10       47.81       49.94      4.17 o 
  -4   3  10      135.75      117.61      3.43 o 
  -3   3  10        0.02        0.55      0.85 o 
  -2   3  10        0.71        0.00      0.71 o 
  -1   3  10      195.99      195.47      4.10 o 
   0   3  10       11.63       12.67      1.29 o 
   1   3  10       21.05       22.64      1.13 o 
   2   3  10      107.12      114.30      2.28 o 
   3   3  10      113.99      110.59      1.85 o 
   4   3  10       29.63       26.72      1.24 o 
   5   3  10        1.12        1.40      0.79 o 
   6   3  10        1.49        1.99      0.74 o 
   7   3  10       24.15       24.74      1.45 o 
   8   3  10        5.03        1.86      1.42 o 
  -6   4  10       21.99       25.08      1.97 o 
  -5   4  10       20.02       22.33      1.81 o 
  -4   4  10       75.11       78.48      2.90 o 
  -3   4  10      396.66      387.35      6.66 o 
  -2   4  10      430.34      393.92      6.55 o 
  -1   4  10      163.51      161.82      3.72 o 
   0   4  10      219.04      206.46      3.15 o 
   1   4  10      693.09      694.23      7.34 o 
   2   4  10       57.48       59.29      1.66 o 
   3   4  10      123.42      118.92      2.33 o 
   4   4  10       28.47       30.60      1.32 o 
   5   4  10       10.78       13.81      1.05 o 
   6   4  10        5.38        5.21      0.92 o 
   7   4  10       31.58       28.17      2.50 o 
   8   4  10        1.68        1.83      1.19 o 
  -6   5  10       17.46       20.10      1.93 o 
  -5   5  10       97.07      111.62      4.71 o 
  -4   5  10      104.52      104.09      3.37 o 
  -3   5  10        3.58        6.65      1.19 o 
  -2   5  10       60.09       55.39      2.34 o 
  -1   5  10      493.54      478.19      8.48 o 
   0   5  10      124.64      121.30      3.38 o 
   1   5  10      723.30      704.13      9.59 o 
   2   5  10       22.90       27.09      1.04 o 
   3   5  10        0.04        0.91      0.61 o 
   4   5  10        4.24        5.33      1.05 o 
   5   5  10        0.06        0.00      0.58 o 
   6   5  10       17.95       17.30      2.00 o 
   7   5  10       19.44       28.17      1.96 o 
  -5   6  10       81.34       78.72      3.16 o 
  -4   6  10       74.78       61.78      2.78 o 
  -3   6  10      166.45      151.21      5.66 o 
  -2   6  10       33.24       37.51      2.06 o 
  -1   6  10       81.34       82.48      2.76 o 
   0   6  10        1.80        0.11      0.58 o 
   1   6  10        9.78        7.06      0.86 o 
   2   6  10      441.28      477.73      5.68 o 
   3   6  10      372.84      393.43      4.29 o 
   4   6  10        7.06       11.98      0.86 o 
   5   6  10       10.34       14.82      1.83 o 
   6   6  10        2.50        2.41      1.06 o 
   7   6  10        1.34        5.68      1.38 o 
  -5   7  10      124.89      120.77      6.53 o 
  -4   7  10      189.62      198.94      5.02 o 
  -3   7  10       56.25       55.87      2.59 o 
  -2   7  10      113.63      103.28      3.32 o 
  -1   7  10       16.01       10.97      1.05 o 
   0   7  10      180.50      179.77      3.19 o 
   1   7  10      381.72      423.76      5.42 o 
   2   7  10       93.95       92.49      3.46 o 
   3   7  10       14.65       11.80      0.99 o 
   4   7  10       64.86       72.54      3.63 o 
   5   7  10        1.28        0.51      1.30 o 
   6   7  10        1.74        1.81      1.13 o 
   7   7  10        1.31        1.94      1.22 o 
  -4   8  10        0.02        0.00      1.03 o 
  -3   8  10       34.10       32.13      2.44 o 
  -2   8  10        4.44        5.74      1.24 o 
  -1   8  10       23.02       19.10      1.30 o 
   0   8  10       40.87       45.19      1.74 o 
   1   8  10       19.40       22.31      1.28 o 
   2   8  10       17.78       21.00      1.24 o 
   3   8  10       13.92       12.66      1.34 o 
   4   8  10       89.81       96.88      5.70 o 
   5   8  10       84.97       88.64      4.25 o 
   6   8  10        9.05        8.01      1.52 o 
  -3   9  10        6.80        4.27      1.53 o 
  -2   9  10        8.24        9.14      1.16 o 
  -1   9  10       14.18       16.15      1.86 o 
   0   9  10       13.91       14.21      1.19 o 
   1   9  10       11.18        9.21      1.36 o 
   2   9  10       46.14       43.28      2.19 o 
   3   9  10      137.74      140.85      3.70 o 
   4   9  10        2.16        0.77      0.97 o 
   5   9  10       14.98       14.68      2.26 o 
  -2  10  10        1.40        1.49      0.91 o 
  -1  10  10       75.05       81.26      2.50 o 
   0  10  10        0.01        0.00      0.75 o 
   1  10  10       14.08       15.23      1.55 o 
   2  10  10        7.53        5.74      1.27 o 
   3  10  10       46.25       60.04      2.67 o 
   4  10  10        0.67        1.25      1.13 o 
   0  11  10       53.26       46.94      2.73 o 
   1  11  10        0.38        0.00      1.29 o 
   2  11  10        0.10        0.00      1.05 o 
  -3  -9  11       54.82       54.89      2.82 o 
  -2  -9  11       10.51       12.26      1.70 o 
  -1  -9  11       28.72       43.51      2.48 o 
   0  -9  11      106.60      109.92      3.52 o 
   1  -9  11       34.38       36.87      3.21 o 
   2  -9  11        1.81        1.01      1.63 o 
  -4  -8  11        0.07        0.00      1.15 o 
  -3  -8  11       36.43       39.62      2.30 o 
  -2  -8  11      117.37      123.12      7.41 o 
  -1  -8  11      261.95      265.97      5.55 o 
   0  -8  11       46.18       43.95      2.97 o 
   1  -8  11       13.12        9.41      1.42 o 
   2  -8  11       16.71       12.85      1.99 o 
   3  -8  11        2.79        1.62      1.94 o 
   4  -8  11        2.45        5.20      1.38 o 
  -5  -7  11       25.10       21.90      2.37 o 
  -4  -7  11       62.82       64.67      2.87 o 
  -3  -7  11       63.65       65.25      2.78 o 
  -2  -7  11      163.99      157.58      4.11 o 
  -1  -7  11        7.96        9.38      2.92 o 
   0  -7  11        1.17        1.62      0.83 o 
   1  -7  11       30.45       33.69      1.63 o 
   2  -7  11       29.16       34.05      2.07 o 
   3  -7  11       19.92       19.99      1.74 o 
   4  -7  11        6.67        6.58      1.40 o 
   5  -7  11        5.21        2.64      1.31 o 
  -5  -6  11        9.82       11.32      1.74 o 
  -4  -6  11       90.12       92.53      4.41 o 
  -3  -6  11       14.53       16.54      1.67 o 
  -2  -6  11      125.03      118.92      3.48 o 
  -1  -6  11      112.30      117.69      2.62 o 
   0  -6  11      167.56      172.08      3.20 o 
   1  -6  11       21.10       25.16      1.36 o 
   2  -6  11       72.88       77.02      2.96 o 
   3  -6  11        6.36        6.84      1.28 o 
   4  -6  11       14.57       10.93      2.44 o 
   5  -6  11        0.03        0.00      1.26 o 
  -6  -5  11       13.41       12.53      1.81 o 
  -5  -5  11        2.94        4.41      1.44 o 
  -4  -5  11      250.57      243.39      5.39 o 
  -3  -5  11        5.22        4.13      1.23 o 
  -2  -5  11       15.39       18.26      2.19 o 
  -1  -5  11       26.37       27.36      1.37 o 
   0  -5  11       48.99       45.88      1.68 o 
   1  -5  11       44.46       44.56      1.66 o 
   2  -5  11        4.86        4.10      2.53 o 
   3  -5  11       18.06       18.70      1.56 o 
   4  -5  11        2.76        3.57      1.09 o 
   5  -5  11        0.08        0.00      0.99 o 
   6  -5  11       24.54       26.41      2.25 o 
  -6  -4  11        0.00        0.56      1.67 o 
  -5  -4  11       29.88       29.79      2.63 o 
  -4  -4  11      127.17      127.14      4.97 o 
  -3  -4  11       61.64       51.19      2.37 o 
  -2  -4  11        4.48        0.24      0.68 o 
  -1  -4  11        6.54        5.53      0.86 o 
   0  -4  11       41.06       27.97      1.71 o 
   1  -4  11        2.74        2.75      0.78 o 
   2  -4  11        2.71        3.06      1.21 o 
   3  -4  11        3.06        3.66      1.04 o 
   4  -4  11        0.11        0.00      0.88 o 
   5  -4  11        0.41        0.00      1.04 o 
   6  -4  11        1.16        0.00      2.01 o 
  -6  -3  11        0.23        0.32      1.12 o 
  -5  -3  11       19.53       22.28      1.84 o 
  -4  -3  11        7.35        7.01      1.37 o 
  -3  -3  11        0.70        0.15      0.67 o 
  -2  -3  11      353.54      361.67      4.87 o 
  -1  -3  11       72.66       71.88      1.97 o 
   0  -3  11       34.10       44.96      1.58 o 
   1  -3  11        0.18        0.00      0.65 o 
   2  -3  11       44.58       40.24      2.45 o 
   3  -3  11      151.44      134.61      3.46 o 
   4  -3  11        4.48        5.64      1.18 o 
   5  -3  11        6.65        6.17      1.25 o 
   6  -3  11       71.54       70.38      2.83 o 
   7  -3  11        9.90        8.63      1.54 o 
  -6  -2  11       12.92       12.74      1.64 o 
  -5  -2  11        4.49        5.39      1.26 o 
  -4  -2  11       22.22       23.13      1.81 o 
  -3  -2  11        0.59        1.56      0.73 o 
  -2  -2  11      503.49      511.89      6.14 o 
  -1  -2  11      251.57      231.79      3.82 o 
   0  -2  11        2.49        1.10      1.43 o 
   1  -2  11        4.69        4.93      0.78 o 
   2  -2  11       66.06       57.98      1.76 o 
   3  -2  11        2.08        3.70      1.00 o 
   4  -2  11      142.21      155.66      9.24 o 
   5  -2  11       53.08       42.04      3.83 o 
   6  -2  11        1.13        3.79      2.00 o 
   7  -2  11        0.44        0.00      0.96 o 
  -7  -1  11        4.42        6.99      2.13 o 
  -6  -1  11       22.32       27.52      2.88 o 
  -5  -1  11       39.11       30.46      1.57 o 
  -4  -1  11       72.83       63.45      1.99 o 
  -3  -1  11       24.14       18.05      1.21 o 
  -2  -1  11        2.46        0.85      1.05 o 
  -1  -1  11       56.86       56.21      1.80 o 
   0  -1  11      209.99      214.43      3.36 o 
   1  -1  11       98.40      100.76      2.20 o 
   2  -1  11       26.52       36.38      1.50 o 
   3  -1  11       33.86       36.80      1.92 o 
   4  -1  11        7.84        6.70      1.21 o 
   5  -1  11        2.20        3.58      1.56 o 
   6  -1  11        0.00        0.12      0.91 o 
   7  -1  11        2.64        2.65      1.58 o 
  -7   0  11        9.57        6.62      2.13 o 
  -6   0  11        4.21        4.74      1.26 o 
  -5   0  11        0.96        2.17      1.90 o 
  -4   0  11        0.23        1.11      0.77 o 
  -3   0  11        0.67        0.48      0.71 o 
  -2   0  11      647.68      601.05      6.84 o 
  -1   0  11     1007.23      941.11      9.56 o 
   0   0  11        0.51        0.00      0.85 o 
   1   0  11        1.52        1.80      0.94 o 
   2   0  11        0.01        0.00      1.03 o 
   3   0  11       11.36       12.70      2.80 o 
   4   0  11        2.20        1.21      0.90 o 
   5   0  11       19.64       13.34      1.55 o 
   6   0  11       32.92       35.49      2.06 o 
   7   0  11        0.55        0.00      0.98 o 
  -6   1  11        0.51        0.17      1.00 o 
  -5   1  11        0.75        1.12      1.06 o 
  -4   1  11      239.47      232.26      5.31 o 
  -3   1  11        4.96        3.52      0.82 o 
  -2   1  11      109.62      101.95      2.29 o 
  -1   1  11      495.70      462.15      5.58 o 
   0   1  11      103.87       98.19      4.17 o 
   1   1  11       66.39       51.64      1.63 o 
   2   1  11       10.31       10.27      0.91 o 
   3   1  11        5.15        3.48      0.76 o 
   4   1  11      359.29      360.88     13.23 o 
   5   1  11       22.52       17.32      1.89 o 
   6   1  11       11.39        7.95      1.48 o 
   7   1  11        1.96        0.05      1.02 o 
  -6   2  11       32.46       26.82      2.00 o 
  -5   2  11      119.13      109.85      3.49 o 
  -4   2  11        5.53        3.95      1.09 o 
  -3   2  11       63.81       50.25      2.24 o 
  -2   2  11        0.16        0.97      0.65 o 
  -1   2  11       10.31        6.50      0.81 o 
   0   2  11       57.50       60.92      1.71 o 
   1   2  11      230.41      220.48      3.50 o 
   2   2  11        0.42        1.18      0.64 o 
   3   2  11      189.11      178.29      3.01 o 
   4   2  11      246.30      258.96      4.91 o 
   5   2  11        3.49        2.07      0.95 o 
   6   2  11        5.07        7.58      1.27 o 
   7   2  11       24.06       25.08      1.89 o 
  -6   3  11        1.08        0.80      1.09 o 
  -5   3  11        0.16        0.26      0.97 o 
  -4   3  11        0.21        0.19      0.91 o 
  -3   3  11        8.30        7.23      1.26 o 
  -2   3  11        4.69        4.34      1.68 o 
  -1   3  11       15.96       14.12      1.35 o 
   0   3  11       14.45       14.62      1.22 o 
   1   3  11      106.31      100.80      2.88 o 
   2   3  11      136.36      133.31      2.57 o 
   3   3  11       77.58       72.44      2.22 o 
   4   3  11       16.71       13.09      1.28 o 
   5   3  11      237.05      235.30      5.75 o 
   6   3  11      176.99      182.10      4.31 o 
   7   3  11        7.83        8.46      2.43 o 
  -6   4  11        2.52        2.37      1.25 o 
  -5   4  11        0.37        0.00      0.96 o 
  -4   4  11       24.34       22.56      1.81 o 
  -3   4  11       20.31       24.06      1.74 o 
  -2   4  11       52.40       61.73      2.46 o 
  -1   4  11       38.78       49.21      4.22 o 
   0   4  11       59.70       60.15      2.31 o 
   1   4  11      165.41      150.31      2.83 o 
   2   4  11       38.45       37.55      1.42 o 
   3   4  11        9.53       10.48      0.92 o 
   4   4  11      192.07      178.51      4.84 o 
   5   4  11        0.15        0.00      0.95 o 
   6   4  11        8.64        8.48      1.43 o 
   7   4  11       40.51       43.89      2.39 o 
  -5   5  11        2.37        0.00      1.02 o 
  -4   5  11        2.08        4.00      1.96 o 
  -3   5  11       44.45       44.59      2.34 o 
  -2   5  11      125.78      105.41      3.26 o 
  -1   5  11        8.71        6.24      1.14 o 
   0   5  11        4.81        9.06      1.66 o 
   1   5  11       11.05       10.91      1.21 o 
   2   5  11       73.26       78.08      3.55 o 
   3   5  11      178.89      179.36      3.11 o 
   4   5  11       22.01       24.68      2.26 o 
   5   5  11       21.92       25.94      1.42 o 
   6   5  11       21.53       18.66      1.60 o 
   7   5  11       32.55       41.20      2.52 o 
  -5   6  11        1.07        1.51      1.27 o 
  -4   6  11        6.60        4.16      1.28 o 
  -3   6  11       13.24        9.48      1.46 o 
  -2   6  11        4.02        2.54      1.11 o 
  -1   6  11        0.10        1.54      0.96 o 
   0   6  11      107.34      110.19      4.99 o 
   1   6  11      202.71      202.41      4.35 o 
   2   6  11      175.91      168.73      3.85 o 
   3   6  11       43.10       51.01      2.15 o 
   4   6  11       37.69       44.01      1.68 o 
   5   6  11       51.58       51.28      2.28 o 
   6   6  11      126.48      132.29      5.05 o 
   7   6  11        5.70        7.53      3.11 o 
  -4   7  11       59.38       63.36      2.99 o 
  -3   7  11       20.53       21.97      1.93 o 
  -2   7  11        1.99        0.74      0.94 o 
  -1   7  11      124.52      117.68      4.71 o 
   0   7  11       12.05       15.57      1.46 o 
   1   7  11       86.50       96.86      3.01 o 
   2   7  11       14.86       14.51      1.90 o 
   3   7  11       50.84       53.05      2.28 o 
   4   7  11      168.43      182.56      4.08 o 
   5   7  11       47.56       40.49      2.23 o 
   6   7  11       10.66       13.03      1.56 o 
  -3   8  11       58.66       59.74      3.88 o 
  -2   8  11       56.55       43.34      4.24 o 
  -1   8  11        0.00        0.74      0.99 o 
   0   8  11        3.60        2.26      1.62 o 
   1   8  11       34.94       36.20      2.85 o 
   2   8  11       51.08       58.59      2.47 o 
   3   8  11      367.81      392.30      6.58 o 
   4   8  11       46.33       42.30      2.84 o 
   6   8  11       90.34      105.69      4.82 o 
  -2   9  11        0.98        8.12      1.53 o 
  -1   9  11       37.21       41.76      2.43 o 
   0   9  11       28.06       31.16      2.82 o 
   1   9  11       11.16        8.76      1.36 o 
   2   9  11       14.15        8.69      1.90 o 
   3   9  11        0.09        1.71      0.98 o 
   4   9  11       33.15       32.87      2.02 o 
   5   9  11       18.66       20.01      2.53 o 
  -1  10  11       10.22        8.50      1.51 o 
   0  10  11       10.53        7.28      2.01 o 
   1  10  11        0.02        0.00      1.44 o 
   2  10  11      119.49      128.43      3.79 o 
   3  10  11      129.02      120.71      3.69 o 
  -1  -9  12       14.43       14.11      1.78 o 
   0  -9  12        3.60        4.56      1.34 o 
  -3  -8  12        1.38        2.46      1.33 o 
  -2  -8  12        4.55        4.66      1.35 o 
  -1  -8  12       57.90       63.57      2.86 o 
   0  -8  12       41.79       44.12      2.43 o 
   1  -8  12       52.43       52.02      3.57 o 
   2  -8  12       30.31       30.68      2.07 o 
   3  -8  12       17.00       14.78      2.14 o 
  -4  -7  12        0.61        0.00      1.61 o 
  -3  -7  12        0.31        1.43      2.07 o 
  -2  -7  12        0.03        0.42      1.07 o 
  -1  -7  12       45.25       51.76      2.50 o 
   0  -7  12       32.72       33.88      2.71 o 
   1  -7  12        0.05        0.00      0.82 o 
   2  -7  12       73.49       65.51      2.73 o 
   3  -7  12      103.88      112.24      3.60 o 
   4  -7  12       13.50       11.44      2.01 o 
  -5  -6  12        0.61        0.62      1.71 o 
  -4  -6  12       75.87       83.17      3.32 o 
  -3  -6  12        0.21        0.00      1.07 o 
  -2  -6  12        5.67        5.95      1.38 o 
  -1  -6  12        6.19        2.75      1.20 o 
   0  -6  12      116.67      114.68      2.70 o 
   1  -6  12       95.08      107.46      2.61 o 
   2  -6  12       42.02       35.56      2.12 o 
   3  -6  12        0.92        0.00      1.62 o 
   4  -6  12       10.33       10.12      2.22 o 
   5  -6  12       15.05       17.69      3.19 o 
  -5  -5  12        0.23        0.00      1.83 o 
  -4  -5  12       68.59       75.66      3.12 o 
  -3  -5  12       37.29       36.04      3.10 o 
  -2  -5  12        0.88        0.00      1.01 o 
  -1  -5  12        7.55        9.99      1.06 o 
   0  -5  12       86.79       80.79      2.23 o 
   1  -5  12      123.23      114.56      3.63 o 
   2  -5  12       69.24       66.40      2.62 o 
   3  -5  12       10.35        9.33      1.40 o 
   4  -5  12       33.47       31.63      2.94 o 
   5  -5  12       21.39       24.18      1.93 o 
  -5  -4  12        0.40        0.85      1.18 o 
  -4  -4  12        1.71        2.50      1.28 o 
  -3  -4  12       54.43       45.92      2.32 o 
  -2  -4  12      109.63      108.15      2.54 o 
  -1  -4  12       61.24       69.55      2.05 o 
   0  -4  12       62.04       56.40      1.88 o 
   1  -4  12       68.35       65.59      2.00 o 
   2  -4  12       83.39       78.52      4.15 o 
   3  -4  12       49.11       48.24      2.27 o 
   4  -4  12        0.65        1.75      1.10 o 
   5  -4  12        1.84        1.90      1.10 o 
   6  -4  12        3.24        6.96      1.39 o 
  -6  -3  12        0.65        1.32      1.29 o 
  -5  -3  12        0.22        0.41      1.12 o 
  -4  -3  12       40.91       39.61      3.68 o 
  -3  -3  12        9.41        6.40      0.92 o 
  -2  -3  12       51.04       55.89      2.17 o 
  -1  -3  12        2.07        3.20      0.81 o 
   0  -3  12       67.30       73.61      2.37 o 
   1  -3  12      346.17      334.75      4.70 o 
   2  -3  12       37.25       33.71      1.96 o 
   3  -3  12        2.32        2.83      1.08 o 
   4  -3  12        1.94        2.15      1.74 o 
   5  -3  12       60.14       57.45      2.57 o 
   6  -3  12       28.90       31.97      2.13 o 
  -6  -2  12        0.31        1.89      1.29 o 
  -5  -2  12       26.93       31.21      2.34 o 
  -4  -2  12       36.27       28.74      1.51 o 
  -3  -2  12        9.53        7.28      0.94 o 
  -2  -2  12       90.03       93.39      2.34 o 
  -1  -2  12        0.09        0.00      0.69 o 
   0  -2  12      154.85      148.07      2.86 o 
   1  -2  12      106.09      100.71      2.35 o 
   2  -2  12       21.82       32.64      1.68 o 
   3  -2  12      425.54      400.36      6.73 o 
   4  -2  12      336.49      350.39      6.31 o 
   5  -2  12       37.83       42.66      3.69 o 
   6  -2  12        1.41        0.00      0.99 o 
  -6  -1  12        6.70        7.94      2.06 o 
  -5  -1  12        1.90        0.66      1.06 o 
  -4  -1  12       53.34       54.06      4.10 o 
  -3  -1  12       69.85       68.56      2.05 o 
  -2  -1  12      446.75      449.17      6.84 o 
  -1  -1  12      434.44      411.00      5.31 o 
   0  -1  12       52.73       43.29      1.63 o 
   1  -1  12       21.52       26.57      1.33 o 
   2  -1  12       83.38       90.24      2.20 o 
   3  -1  12      326.13      320.26      5.79 o 
   4  -1  12       55.26       57.80      4.18 o 
   5  -1  12       35.86       35.07      2.09 o 
   6  -1  12        0.48        0.00      0.86 o 
   7  -1  12       37.90       34.57      2.26 o 
  -6   0  12        2.55        5.53      2.19 o 
  -5   0  12       62.69       68.72      2.78 o 
  -4   0  12        3.43        4.76      0.92 o 
  -3   0  12        5.72        6.34      0.92 o 
  -2   0  12       56.37       55.24      1.86 o 
  -1   0  12       51.26       48.94      1.71 o 
   0   0  12      168.65      171.96      3.07 o 
   1   0  12     1082.42     1024.38     10.34 o 
   2   0  12      122.22      110.44      2.60 o 
   3   0  12       56.97       52.44      2.24 o 
   4   0  12       22.50       25.53      1.72 o 
   5   0  12       54.80       54.67      2.45 o 
   6   0  12       20.86       29.67      2.01 o 
   7   0  12       12.72       18.91      1.83 o 
  -6   1  12       11.14       17.92      1.81 o 
  -5   1  12       62.95       59.80      2.69 o 
  -4   1  12        4.62        4.13      1.32 o 
  -3   1  12       86.61       89.57      4.94 o 
  -2   1  12       14.12       16.91      1.15 o 
  -1   1  12       57.26       59.17      1.80 o 
   0   1  12       80.94       77.36      2.02 o 
   1   1  12      207.30      221.32      3.53 o 
   2   1  12      225.16      242.07      3.74 o 
   3   1  12      270.07      243.89      4.79 o 
   4   1  12       30.48       35.45      1.97 o 
   5   1  12        3.54        2.19      1.05 o 
   6   1  12       17.15       17.15      2.55 o 
   7   1  12       29.78       29.27      2.11 o 
  -6   2  12        1.51        0.07      1.11 o 
  -5   2  12        8.71       11.77      1.58 o 
  -4   2  12       24.61       34.72      2.27 o 
  -3   2  12       33.90       32.95      1.96 o 
  -2   2  12      231.86      229.33      4.81 o 
  -1   2  12        1.11        0.23      0.63 o 
   0   2  12       70.61       68.38      1.90 o 
   1   2  12        0.25        0.01      0.60 o 
   2   2  12      108.84      104.06      2.34 o 
   3   2  12       42.59       34.05      1.50 o 
   4   2  12        6.54        3.18      1.06 o 
   5   2  12       47.64       43.22      3.42 o 
   6   2  12       15.54       14.25      2.66 o 
   7   2  12       21.01       18.19      2.38 o 
  -5   3  12       19.11       23.10      2.68 o 
  -4   3  12       12.77       17.50      1.71 o 
  -3   3  12       49.40       43.69      2.27 o 
  -2   3  12        3.11        4.07      1.00 o 
  -1   3  12        4.10        3.07      0.96 o 
   0   3  12      713.55      699.25      9.46 o 
   1   3  12       25.73       21.58      1.50 o 
   2   3  12        0.18        2.07      0.69 o 
   3   3  12      129.19      139.56      2.74 o 
   4   3  12       68.76       71.91      3.04 o 
   5   3  12       81.31       78.34      2.84 o 
   6   3  12        7.35        6.90      1.32 o 
   7   3  12       21.84       25.76      2.01 o 
  -5   4  12        5.32        2.15      1.09 o 
  -4   4  12        4.66        1.64      1.06 o 
  -3   4  12      119.33      112.83      3.51 o 
  -2   4  12      265.05      236.18      5.06 o 
  -1   4  12      130.44      122.13      3.44 o 
   0   4  12      240.23      219.01      4.63 o 
   1   4  12        0.02        0.00      1.27 o 
   2   4  12      242.90      247.92      4.62 o 
   3   4  12       74.36       76.72      2.07 o 
   4   4  12       14.40       17.27      1.47 o 
   5   4  12       21.85       23.97      2.07 o 
   6   4  12        3.86        2.96      1.14 o 
   7   4  12        0.01        0.00      1.57 o 
  -5   5  12       21.39       34.71      2.39 o 
  -4   5  12       80.00       82.12      3.23 o 
  -3   5  12       41.32       32.05      2.12 o 
  -2   5  12        9.08        5.41      1.55 o 
  -1   5  12       24.45       22.63      1.72 o 
   0   5  12      239.17      213.82      4.64 o 
   1   5  12       41.88       41.72      2.11 o 
   2   5  12      407.77      396.47      7.53 o 
   3   5  12       11.24       12.09      1.03 o 
   4   5  12       59.55       65.96      3.54 o 
   5   5  12       82.57       77.37      2.81 o 
   6   5  12        1.12        0.78      1.64 o 
  -4   6  12        0.07        0.00      1.05 o 
  -3   6  12        0.02        0.82      1.09 o 
  -2   6  12       17.54       15.69      1.68 o 
  -1   6  12       49.95       46.75      2.29 o 
   0   6  12        7.64        6.37      1.32 o 
   1   6  12       37.72       40.64      2.46 o 
   2   6  12      241.51      261.59      5.12 o 
   3   6  12      150.72      132.97      3.85 o 
   4   6  12       27.82       30.15      1.83 o 
   5   6  12        2.23        2.91      1.61 o 
  -3   7  12       86.30       82.82      3.29 o 
  -2   7  12        2.53        1.60      1.08 o 
  -1   7  12       39.84       38.80      2.44 o 
   0   7  12        5.41        8.93      1.33 o 
   1   7  12      104.03       97.69      4.27 o 
   2   7  12      124.64      122.23      3.86 o 
   3   7  12       21.59       19.86      1.61 o 
   4   7  12        7.41        7.04      1.63 o 
   6   7  12       15.22       14.75      2.62 o 
  -3   8  12        5.49        8.99      1.59 o 
  -2   8  12       20.18       23.83      2.06 o 
  -1   8  12       64.77       59.11      2.71 o 
   0   8  12       67.28       71.60      3.94 o 
   1   8  12       27.74       33.81      2.77 o 
   2   8  12       37.68       41.47      2.21 o 
   3   8  12       14.30       15.50      2.04 o 
  -1   9  12        2.14        0.07      0.99 o 
   0   9  12        2.19        2.87      1.19 o 
   1   9  12        1.89        0.26      0.94 o 
   2   9  12       68.81       88.96      4.26 o 
   3   9  12        1.87        2.49      1.64 o 
   4   9  12        4.22        4.32      1.83 o 
  -1  -8  13      118.09      121.67      9.52 o 
   0  -8  13       27.97       27.95      2.08 o 
   1  -8  13        4.95        5.05      1.91 o 
  -3  -7  13       25.26       23.02      2.08 o 
  -2  -7  13       50.85       59.17      2.80 o 
  -1  -7  13       22.95       22.55      1.91 o 
   0  -7  13       10.99       16.59      1.93 o 
   1  -7  13       41.53       50.79      2.52 o 
   2  -7  13       15.80       13.69      1.64 o 
   3  -7  13       42.83       42.69      2.47 o 
  -4  -6  13       31.75       28.15      3.02 o 
  -3  -6  13        6.05        5.91      1.38 o 
  -2  -6  13       13.74        9.69      1.53 o 
  -1  -6  13       72.15       81.85      6.84 o 
   0  -6  13      228.18      233.48      4.08 o 
   1  -6  13       56.08       51.60      2.43 o 
   2  -6  13        5.68        6.38      1.35 o 
   3  -6  13        5.28        2.52      1.24 o 
   4  -6  13       11.73        8.92      4.30 o 
  -4  -5  13        4.97        2.96      1.31 o 
  -3  -5  13       58.34       63.74      2.80 o 
  -2  -5  13       79.53       73.99      2.87 o 
  -1  -5  13       15.14       21.68      1.41 o 
   0  -5  13       13.97       15.21      1.26 o 
   1  -5  13        2.64        2.75      0.90 o 
   2  -5  13       97.79       95.39      3.19 o 
   3  -5  13       36.87       32.31      2.06 o 
   4  -5  13        0.17        0.51      1.06 o 
  -5  -4  13        1.16        0.83      1.40 o 
  -4  -4  13        2.49        2.97      1.26 o 
  -3  -4  13       41.51       41.82      2.35 o 
  -2  -4  13       57.00       52.35      1.87 o 
  -1  -4  13       82.32       77.57      2.24 o 
   0  -4  13        0.05        0.00      0.69 o 
   1  -4  13        3.94        8.38      1.04 o 
   2  -4  13        2.32        2.43      1.03 o 
   3  -4  13       11.48       12.64      1.51 o 
   4  -4  13       85.22       91.92      4.68 o 
   5  -4  13        2.10        0.25      1.24 o 
  -5  -3  13       24.10       25.58      2.09 o 
  -4  -3  13        0.73        0.80      1.04 o 
  -3  -3  13       19.28       21.83      1.38 o 
  -2  -3  13        4.25        1.63      0.79 o 
  -1  -3  13      124.57      134.70      2.87 o 
   0  -3  13       94.46       94.31      2.40 o 
   1  -3  13       27.89       33.73      2.11 o 
   2  -3  13       17.46       15.58      1.53 o 
   3  -3  13       14.47       15.27      1.57 o 
   4  -3  13        0.24        0.00      0.91 o 
   5  -3  13       28.79       27.62      2.96 o 
   6  -3  13        1.78        4.95      1.41 o 
  -5  -2  13        2.27        0.00      1.44 o 
  -4  -2  13       24.28       17.88      1.33 o 
  -3  -2  13      101.43      108.57      2.64 o 
  -2  -2  13       19.82       20.38      1.49 o 
  -1  -2  13       74.73       72.43      2.10 o 
   0  -2  13        0.87        1.60      0.82 o 
   1  -2  13       26.61       24.93      1.69 o 
   2  -2  13       42.30       46.26      2.18 o 
   3  -2  13      123.01      125.30      3.53 o 
   4  -2  13       22.24       13.60      1.61 o 
   5  -2  13       40.42       46.90      2.46 o 
   6  -2  13       24.75       28.58      2.08 o 
  -5  -1  13       15.26       15.89      2.59 o 
  -4  -1  13      189.21      185.11      3.59 o 
  -3  -1  13      305.77      270.67      4.32 o 
  -2  -1  13       31.88       26.58      2.07 o 
  -1  -1  13       90.69       90.74      2.86 o 
   0  -1  13       16.37       21.62      1.26 o 
   1  -1  13      270.48      279.27      5.14 o 
   2  -1  13        7.73        9.17      1.39 o 
   3  -1  13       21.19       20.68      1.69 o 
   4  -1  13       17.68       18.17      1.96 o 
   5  -1  13       19.21       17.42      2.35 o 
   6  -1  13        5.06        6.84      1.35 o 
  -5   0  13        0.37        0.00      1.20 o 
  -4   0  13       14.61       13.07      3.25 o 
  -3   0  13      112.23      103.77      2.78 o 
  -2   0  13       26.69       18.95      2.16 o 
  -1   0  13      317.91      321.05      5.06 o 
   0   0  13        3.60        4.76      0.88 o 
   1   0  13      216.86      202.60      3.47 o 
   2   0  13       71.63       66.24      2.03 o 
   3   0  13       17.02       20.98      1.63 o 
   4   0  13        2.99        3.43      1.09 o 
   5   0  13        0.06        0.47      0.95 o 
   6   0  13        6.46        9.42      1.48 o 
  -5   1  13        9.64       12.12      2.87 o 
  -4   1  13        5.64        8.00      1.42 o 
  -3   1  13        0.16        0.20      0.92 o 
  -2   1  13       65.65       69.61      2.06 o 
  -1   1  13        0.80        0.72      0.85 o 
   0   1  13       47.59       51.17      1.76 o 
   1   1  13        0.01        0.00      0.61 o 
   2   1  13        0.02        1.16      0.70 o 
   3   1  13       54.39       54.21      2.31 o 
   4   1  13       79.67       86.52      3.83 o 
   5   1  13        0.31        0.00      0.89 o 
   6   1  13        0.16        0.00      1.02 o 
  -5   2  13        0.66        0.00      1.06 o 
  -4   2  13       10.03        7.12      1.35 o 
  -3   2  13        0.13        1.07      1.02 o 
  -2   2  13        0.09        0.00      1.61 o 
  -1   2  13       32.26       34.46      1.55 o 
   0   2  13        7.98        9.98      0.98 o 
   1   2  13        2.18        2.47      0.74 o 
   2   2  13        5.53        6.15      0.87 o 
   3   2  13        9.89        8.39      2.83 o 
   4   2  13        3.28        1.89      1.04 o 
   5   2  13        6.30        6.58      1.30 o 
   6   2  13        0.09        0.99      1.02 o 
  -5   3  13        4.63        3.95      1.39 o 
  -4   3  13        2.85        2.65      1.60 o 
  -3   3  13        0.47        2.88      1.16 o 
  -2   3  13       11.22        9.30      1.34 o 
  -1   3  13       54.03       51.16      2.68 o 
   0   3  13        3.27        3.59      1.06 o 
   1   3  13       44.22       41.97      1.73 o 
   2   3  13        0.02        0.29      0.65 o 
   3   3  13        3.94        4.59      1.06 o 
   4   3  13       29.39       30.37      1.85 o 
   5   3  13       71.32       64.72      3.55 o 
   6   3  13        1.97        2.43      1.89 o 
  -4   4  13       56.90       54.34      2.74 o 
  -3   4  13       11.36       10.19      1.96 o 
  -2   4  13       90.52       98.06      6.17 o 
  -1   4  13        0.34        0.12      0.90 o 
   0   4  13        1.15        0.00      0.89 o 
   1   4  13       44.07       37.01      2.04 o 
   2   4  13       11.42       14.82      1.11 o 
   3   4  13        0.77        0.63      0.91 o 
   4   4  13        2.60        2.11      0.98 o 
   5   4  13       42.13       51.11      2.44 o 
   6   4  13        1.74        0.00      1.03 o 
  -4   5  13        0.36        0.00      1.09 o 
  -3   5  13        0.13        1.19      1.11 o 
  -2   5  13        5.24        2.37      1.12 o 
  -1   5  13        1.98        2.38      1.02 o 
   0   5  13       55.87       47.53      4.39 o 
   1   5  13        2.35        2.33      2.25 o 
   2   5  13        4.64        8.70      2.40 o 
   3   5  13        0.05        0.00      0.85 o 
   4   5  13        6.13        4.89      1.18 o 
   5   5  13        4.15        5.13      1.24 o 
   6   5  13        0.06        1.47      1.78 o 
  -3   6  13        0.08        0.00      1.09 o 
  -2   6  13        7.89       10.01      1.79 o 
  -1   6  13       10.55       12.93      2.12 o 
   0   6  13        2.92        3.04      1.07 o 
   1   6  13      107.94      104.92      3.94 o 
   2   6  13        3.82        1.49      1.02 o 
   3   6  13        0.74        0.16      1.24 o 
   5   6  13       19.02       22.70      2.63 o 
  -3   7  13        0.05        1.20      1.25 o 
  -2   7  13       12.42        9.29      1.61 o 
  -1   7  13        1.50        4.83      1.24 o 
   0   7  13        0.91        1.34      0.99 o 
   1   7  13        7.61        6.91      1.60 o 
   2   7  13       67.03       65.01      2.67 o 
   3   7  13       11.69       11.47      2.58 o 
   4   7  13        9.63        8.07      1.77 o 
  -1   8  13        2.44        1.98      1.19 o 
   0   8  13        0.59        1.55      1.01 o 
   1   8  13        0.07        0.00      0.88 o 
   2   8  13       15.27        9.63      1.47 o 
   3   8  13        1.32        2.64      1.13 o 
   1   9  13       23.01       39.03      2.32 o 
   2   9  13       11.94       12.08      1.59 o 
  -1  -7  14        3.42        2.45      2.07 o 
   0  -7  14        0.01        0.45      1.16 o 
   1  -7  14        0.07        0.00      1.11 o 
  -2  -6  14       18.75       16.26      3.10 o 
  -1  -6  14        0.26        0.00      1.99 o 
   0  -6  14       54.79       58.12      2.15 o 
   1  -6  14        7.94        7.43      2.73 o 
   2  -6  14        2.50        1.61      1.34 o 
  -3  -5  14        0.05        0.97      1.42 o 
  -2  -5  14        3.86        4.04      1.28 o 
  -1  -5  14       10.21       12.27      1.28 o 
   0  -5  14        2.12        1.63      0.91 o 
   1  -5  14       58.01       47.31      2.38 o 
   2  -5  14        9.21        9.54      1.45 o 
   3  -5  14        4.73        4.01      1.28 o 
   4  -5  14        1.42        1.44      2.83 o 
  -4  -4  14        1.58        2.75      1.26 o 
  -3  -4  14       43.06       40.96      2.79 o 
  -2  -4  14        0.29        0.00      1.02 o 
  -1  -4  14        4.83        3.86      0.97 o 
   0  -4  14       23.14       25.49      1.50 o 
   1  -4  14       14.24        8.63      1.12 o 
   2  -4  14       16.96       13.80      1.59 o 
   3  -4  14        2.22        1.55      1.12 o 
   4  -4  14       22.50       27.68      2.71 o 
  -4  -3  14       14.85        9.02      2.13 o 
  -3  -3  14        0.21        1.61      1.11 o 
  -2  -3  14        0.09        0.00      0.70 o 
  -1  -3  14        2.44        0.61      0.75 o 
   0  -3  14        2.28        2.07      0.85 o 
   1  -3  14        4.31        4.05      0.92 o 
   2  -3  14       33.17       27.08      1.90 o 
   3  -3  14       63.40       59.86      2.65 o 
   4  -3  14        0.94        0.78      1.73 o 
   5  -3  14        1.72        4.31      1.38 o 
  -4  -2  14       49.89       54.26      2.72 o 
  -3  -2  14        7.56        7.30      1.08 o 
  -2  -2  14        0.68        0.64      0.76 o 
  -1  -2  14       10.13        9.81      1.07 o 
   0  -2  14        9.09        7.54      1.30 o 
   1  -2  14        0.97        0.65      0.80 o 
   2  -2  14        5.66        5.08      1.23 o 
   3  -2  14       75.74      101.70      3.37 o 
   4  -2  14       46.96       40.60      2.51 o 
   5  -2  14        0.46        1.06      1.11 o 
  -4  -1  14       39.53       34.28      1.82 o 
  -3  -1  14       21.51       17.35      1.38 o 
  -2  -1  14       27.88       24.42      1.43 o 
  -1  -1  14        0.86        0.00      0.74 o 
   0  -1  14       65.72       55.61      2.02 o 
   1  -1  14       14.70        9.76      1.32 o 
   2  -1  14       98.34      101.39      5.40 o 
   3  -1  14       91.31       98.68      6.66 o 
   4  -1  14        9.56        8.39      1.41 o 
   5  -1  14        2.07        1.23      1.27 o 
  -4   0  14        5.84        5.69      1.89 o 
  -3   0  14        5.91        3.33      0.93 o 
  -2   0  14        0.07        0.23      0.72 o 
  -1   0  14       13.62       14.67      1.20 o 
   0   0  14      140.46      135.17      3.06 o 
   1   0  14      106.63       89.51      2.58 o 
   2   0  14       98.04       92.85      2.63 o 
   3   0  14      173.74      158.79      6.14 o 
   4   0  14       12.83       14.26      1.60 o 
   5   0  14        5.56        8.66      1.45 o 
   6   0  14        4.87        7.06      1.73 o 
  -4   1  14       18.15       18.97      1.81 o 
  -3   1  14        1.36        0.00      1.17 o 
  -2   1  14        8.90       10.53      3.17 o 
  -1   1  14      103.07       89.79      2.36 o 
   0   1  14       17.36       13.33      1.11 o 
   1   1  14       11.64        7.78      0.96 o 
   2   1  14       30.94       41.88      2.31 o 
   3   1  14       54.13       59.51      2.78 o 
   4   1  14      114.31      120.58      3.64 o 
   5   1  14       15.36       16.49      1.73 o 
   6   1  14        0.02        0.15      1.74 o 
  -4   2  14       14.77       30.14      2.14 o 
  -3   2  14        0.49        0.21      0.99 o 
  -2   2  14        3.64        6.02      2.48 o 
  -1   2  14        6.88        2.52      1.76 o 
   0   2  14       32.55       24.68      2.01 o 
   1   2  14        9.70        9.46      1.03 o 
   2   2  14       11.83       12.43      1.11 o 
   3   2  14        9.54        6.11      1.21 o 
   4   2  14        0.00        0.51      1.07 o 
   5   2  14        0.09        0.83      1.09 o 
   6   2  14       36.79       45.00      2.55 o 
  -4   3  14        7.54       12.25      1.69 o 
  -3   3  14       10.52        8.33      1.42 o 
  -2   3  14        7.52        6.57      1.26 o 
  -1   3  14        4.37        3.07      1.01 o 
   0   3  14        1.23        4.39      2.60 o 
   1   3  14       22.32       17.32      1.21 o 
   2   3  14        3.14        1.58      0.93 o 
   3   3  14        0.01        0.92      1.34 o 
   4   3  14       94.43       92.73      3.30 o 
   5   3  14       38.62       42.35      3.73 o 
   6   3  14        5.03        5.49      2.52 o 
  -4   4  14        0.11        0.43      1.12 o 
  -3   4  14       13.87       12.13      2.96 o 
  -2   4  14       67.11       76.19      3.05 o 
  -1   4  14       28.79       19.41      1.70 o 
   0   4  14        5.25        2.10      1.04 o 
   1   4  14        3.51        0.00      0.93 o 
   2   4  14        0.30        1.24      1.45 o 
   3   4  14       22.03       23.31      2.22 o 
   4   4  14       16.05       13.66      1.51 o 
   5   4  14        3.83        2.87      1.55 o 
  -3   5  14        7.08        5.83      1.89 o 
  -2   5  14       19.94       22.44      1.96 o 
  -1   5  14        8.30        9.27      1.44 o 
   0   5  14       21.09       22.82      2.63 o 
   1   5  14      236.60      233.90      9.45 o 
   2   5  14      223.34      227.17      5.91 o 
   3   5  14        0.60        0.31      0.95 o 
   4   5  14        1.86        0.57      1.42 o 
   5   5  14        0.05        0.08      1.02 o 
  -2   6  14       13.24        8.88      1.55 o 
  -1   6  14        6.52        6.62      1.42 o 
   0   6  14       70.89       76.01      3.04 o 
   1   6  14        6.09        8.55      1.42 o 
   2   6  14       69.06       60.27      3.50 o 
   3   6  14       41.99       53.26      2.58 o 
  -1   7  14        0.19        1.63      1.17 o 
   0   7  14        0.10        0.26      1.05 o 
   1   7  14        0.07        0.68      1.07 o 
   2   7  14        6.85        4.00      1.19 o 
   3   7  14        3.64        6.41      1.32 o 
   4   7  14        5.98        6.98      1.84 o 
   1   8  14       13.88       16.21      1.75 o 
   2   8  14        4.27        3.27      1.21 o 
  -2  -5  15        1.36        3.50      1.40 o 
  -1  -5  15       35.45       39.90      3.25 o 
   0  -5  15       42.64       41.67      3.15 o 
   1  -5  15        8.14        6.63      1.86 o 
   2  -5  15        4.36        5.58      1.48 o 
  -3  -4  15        0.44        1.35      1.21 o 
  -2  -4  15       31.47       32.52      2.20 o 
  -1  -4  15        3.58        1.36      0.93 o 
   0  -4  15        0.64        0.00      0.84 o 
   1  -4  15       35.55       33.88      2.93 o 
   2  -4  15        8.86        9.69      1.53 o 
   3  -4  15        7.03        5.45      1.33 o 
  -3  -3  15       16.40       11.93      1.63 o 
  -2  -3  15        0.31        0.02      0.79 o 
  -1  -3  15       19.48       22.32      1.89 o 
   0  -3  15       66.04       73.83      2.38 o 
   1  -3  15       24.19       28.51      1.59 o 
   2  -3  15       52.83       46.36      5.34 o 
   3  -3  15        4.77        3.00      1.32 o 
   4  -3  15        1.66        1.33      1.25 o 
  -3  -2  15        0.32        2.87      0.99 o 
  -2  -2  15       32.08       35.22      1.76 o 
  -1  -2  15       25.25       33.51      1.68 o 
   0  -2  15       11.71       10.35      1.47 o 
   1  -2  15        8.44        7.31      1.08 o 
   2  -2  15       19.53       21.06      1.84 o 
   3  -2  15       49.66       50.86      2.53 o 
   4  -2  15       54.57       61.96      4.48 o 
  -3  -1  15       67.75       76.01      2.42 o 
  -2  -1  15        0.05        0.00      0.89 o 
  -1  -1  15        0.56        0.13      0.97 o 
   0  -1  15        1.99        2.09      0.85 o 
   1  -1  15        3.06        3.57      0.92 o 
   2  -1  15       45.54       41.62      6.05 o 
   3  -1  15        0.51        0.48      1.10 o 
   4  -1  15       40.65       51.91      2.62 o 
  -4   0  15        0.00        2.04      1.20 o 
  -3   0  15       31.28       33.08      2.13 o 
  -2   0  15       48.79       56.31      2.04 o 
  -1   0  15       90.06       98.53      5.01 o 
   0   0  15       26.54       26.70      2.48 o 
   1   0  15       21.50       16.27      1.26 o 
   2   0  15       48.72       53.32      2.51 o 
   3   0  15       95.34       81.11      3.00 o 
   4   0  15       48.04       58.04      5.90 o 
   5   0  15       73.10       72.86      3.07 o 
  -3   1  15       66.64       73.82      3.40 o 
  -2   1  15       29.96       34.50      3.60 o 
  -1   1  15        4.02        4.80      0.95 o 
   0   1  15       26.08       32.14      2.53 o 
   1   1  15      102.70       94.45      2.51 o 
   2   1  15        1.35        0.15      0.96 o 
   3   1  15        5.51        7.54      2.51 o 
   4   1  15        5.27        9.05      1.45 o 
   5   1  15       17.77       18.73      1.85 o 
  -3   2  15        2.03        1.28      1.12 o 
  -2   2  15        6.69       10.20      2.04 o 
  -1   2  15        0.15        0.00      0.80 o 
   0   2  15        8.69        8.98      1.35 o 
   1   2  15        0.88        0.00      1.26 o 
   2   2  15        1.56        0.73      0.77 o 
   3   2  15        0.00        0.00      0.86 o 
   4   2  15        7.53        4.13      1.85 o 
   5   2  15        0.81        0.00      1.35 o 
  -3   3  15        0.84        0.00      1.07 o 
  -2   3  15        3.04        1.80      1.09 o 
  -1   3  15       28.48       25.83      2.01 o 
   0   3  15        0.93        0.29      0.89 o 
   1   3  15        1.52        2.84      1.07 o 
   2   3  15        2.21        0.42      0.78 o 
   3   3  15       41.84       45.84      3.20 o 
   4   3  15       28.22       38.86      2.28 o 
   5   3  15        3.17        2.45      1.26 o 
  -2   4  15        8.90        8.40      1.47 o 
  -1   4  15        2.06        1.69      1.05 o 
   0   4  15        3.05        3.44      1.16 o 
   1   4  15       11.92        6.84      1.38 o 
   2   4  15        6.47        5.51      1.26 o 
   3   4  15        1.39        0.37      1.28 o 
   4   4  15        7.53       10.83      2.17 o 
  -2   5  15       22.74       26.48      6.43 o 
  -1   5  15       61.07       63.87      6.97 o 
   0   5  15       30.56       27.62      2.05 o 
   1   5  15        0.24        1.01      1.02 o 
   2   5  15        0.11        0.67      1.06 o 
   3   5  15       39.19       50.30      3.43 o 
   4   5  15       21.73       22.34      2.69 o 
  -1   6  15        7.63        9.80      1.61 o 
   0   6  15       13.09       13.65      1.73 o 
   1   6  15       64.06       86.86      3.30 o 
   2   6  15       33.26       26.77      1.98 o 
   3   6  15        0.44        0.99      1.53 o 
   0  -4  16        0.36        0.22      0.95 o 
  -1  -3  16       41.01       44.40      1.97 o 
   0  -3  16        0.02        1.13      0.92 o 
   1  -3  16       21.05       25.97      2.05 o 
   2  -3  16       19.96       18.47      1.90 o 
  -2  -2  16       11.17       17.35      1.45 o 
  -1  -2  16        2.97        2.54      0.95 o 
   0  -2  16        1.16        1.51      0.94 o 
   1  -2  16        0.77        0.60      0.89 o 
   2  -2  16        7.62       12.13      1.68 o 
   3  -2  16       11.10        9.61      1.65 o 
  -2  -1  16        0.51        1.66      1.00 o 
  -1  -1  16        0.70        0.92      0.84 o 
   0  -1  16        0.25        1.23      0.83 o 
   1  -1  16       25.04       25.62      1.56 o 
   2  -1  16       23.91       18.77      2.29 o 
   3  -1  16        4.94        3.93      1.74 o 
  -2   0  16        9.32        9.74      1.89 o 
  -1   0  16       10.90       11.15      1.20 o 
   0   0  16        3.55        4.69      0.98 o 
   1   0  16        1.51        4.42      0.99 o 
   2   0  16        2.17        0.17      1.14 o 
   3   0  16        5.57        3.89      1.34 o 
  -2   1  16       14.21       21.39      2.22 o 
  -1   1  16        0.03        0.00      0.90 o 
   0   1  16        6.04        8.95      1.11 o 
   1   1  16        0.88        0.00      0.75 o 
   2   1  16        0.03        0.00      1.01 o 
   3   1  16       11.42       14.67      1.69 o 
   4   1  16        7.04        7.91      1.53 o 
  -2   2  16        8.68       10.40      1.56 o 
  -1   2  16        4.19        4.32      1.23 o 
   0   2  16       23.61       20.85      2.26 o 
   1   2  16       23.79       30.16      1.62 o 
   2   2  16        2.87        2.07      1.10 o 
   3   2  16       18.72       19.55      1.79 o 
  -1   3  16       21.25       25.49      2.04 o 
   0   3  16        4.30        4.20      1.24 o 
   1   3  16       22.78       25.76      1.97 o 
   2   3  16        5.58        3.63      1.40 o 
   3   3  16        4.56        4.11      1.26 o 
  -1   4  16        6.90        7.07      1.46 o 
   0   4  16        0.39        0.10      1.04 o 
   1   4  16       11.13        8.11      1.45 o 
   2   4  16        1.26        0.38      1.11 o 
   1   5  16       64.06       64.51      2.88 o 
   2   5  16        0.23        0.64      1.27 o 
   1   0  17       14.92       18.86      2.57 o 
   1   1  17        5.02        5.40      1.11 o 
                                                 
